# Supplementary material for: Taxon Appearance From Extraction and Amplification Steps Demonstrates the Value of Multiple Controls in Tick Microbiota Analysis
Source: Front Microbiol. 2020 Jun 9;11:1093. doi: 10.3389/fmicb.2020.01093 (PMC7325928; doi:10.3389/fmicb.2020.01093)
Supplement: TABLE S1 — Impact of the different steps of the data processing on each sample. [file Table_1.XLSX]

## Sheet: 1- Merging filters
Sample	Total pairs	Combined pairs	Uncombined pairs	Percent combined (%)
S-F-0216-1_fw	3029	2982	47	98.4
S-F-0216-1_tr	3073	3011	62	98
S-F-0217-1_fw	3635	3533	102	97.2
S-F-0217-1_tr	3311	3203	108	96.7
S-F-0217-2_fw	1844	1809	35	98.1
S-F-0217-2_tr	1656	1635	21	98.7
S-F-0315-1_fw	2184	2128	56	97.4
S-F-0315-1_tr	2249	2178	71	96.8
S-F-0316-1_fw	3719	3695	24	99.4
S-F-0316-1_tr	3905	3880	25	99.4
S-F-0316-2_fw	2987	2935	52	98.3
S-F-0316-2_tr	3091	3067	24	99.2
S-F-0317-1_fw	3257	3224	33	99
S-F-0317-1_tr	3439	3410	29	99.2
S-F-0317-2_fw	4377	4276	101	97.7
S-F-0317-2_tr	5044	4889	155	96.9
S-F-0414-1_fw	1400	1362	38	97.3
S-F-0414-1_tr	1341	1307	34	97.5
S-F-0415-1_fw	2605	2576	29	98.9
S-F-0415-1_tr	2614	2584	30	98.9
S-F-0415-2_fw	3614	3586	28	99.2
S-F-0415-2_tr	3445	3411	34	99
S-F-0415-3_fw	2417	2335	82	96.6
S-F-0415-3_tr	1679	1617	62	96.3
S-F-0416-1_fw	10298	10295	3	100
S-F-0416-1_tr	11318	11287	31	99.7
S-F-0514-1_fw	3539	3524	15	99.6
S-F-0514-1_tr	3210	3200	10	99.7
S-F-0514-2_fw	4515	4414	101	97.8
S-F-0514-2_tr	4595	4489	106	97.7
S-F-0515-1_fw	2224	2210	14	99.4
S-F-0515-1_tr	2382	2359	23	99
S-F-0515-2_fw	1919	1889	30	98.4
S-F-0515-2_tr	2136	2107	29	98.6
S-F-0515-3_fw	3822	3786	36	99.1
S-F-0515-3_tr	3891	3857	34	99.1
S-F-0515-4_fw	5339	5222	117	97.8
S-F-0515-4_tr	5494	5335	159	97.1
S-F-0515-5_fw	1984	1919	65	96.7
S-F-0515-5_tr	2050	1985	65	96.8
S-F-0517-1_fw	2438	2395	43	98.2
S-F-0517-1_tr	2568	2531	37	98.6
S-F-0614-1_fw	2997	2950	47	98.4
S-F-0614-1_tr	3182	3110	72	97.7
S-F-0614-2_fw	3457	3397	60	98.3
S-F-0614-2_tr	3849	3780	69	98.2
S-F-0615-1_fw	2146	2107	39	98.2
S-F-0615-1_tr	2385	2355	30	98.7
S-F-0615-2_fw	2128	2067	61	97.1
S-F-0615-2_tr	2113	2060	53	97.5
S-F-0615-3_fw	1682	1663	19	98.9
S-F-0615-3_tr	1730	1716	14	99.2
S-F-0615-4_fw	3551	3499	52	98.5
S-F-0615-4_tr	3786	3732	54	98.6
S-F-0714-53-1_fw	4867	4815	52	98.9
S-F-0714-53-1_tr	5158	5095	63	98.8
S-F-0714-53-2_fw	4061	4010	51	98.7
S-F-0714-53-2_tr	4299	4241	58	98.7
S-F-0714-53-3_fw	4361	4301	60	98.6
S-F-0714-53-3_tr	4829	4766	63	98.7
S-F-0715-1_fw	2661	2637	24	99.1
S-F-0715-1_tr	2690	2640	50	98.1
S-F-0716-654-1_fw	6260	6146	114	98.2
S-F-0716-654-1_tr	6679	6573	106	98.4
S-F-0716-655-1_fw	4906	4882	24	99.5
S-F-0716-655-1_tr	5044	5023	21	99.6
S-F-0716-656-1_fw	7062	6999	63	99.1
S-F-0716-656-1_tr	7512	7433	79	98.9
S-F-1115-1_fw	10763	10669	94	99.1
S-F-1115-1_tr	10265	9947	318	96.9
S-M-0315-1_fw	2628	2580	48	98.2
S-M-0315-1_tr	2370	2309	61	97.4
S-M-0315-2_fw	2083	1901	182	91.3
S-M-0315-2_tr	2356	2184	172	92.7
S-M-0414-1_fw	5162	5103	59	98.9
S-M-0414-1_tr	4656	4571	85	98.2
S-M-0414-2_fw	1709	1585	124	92.7
S-M-0414-2_tr	1703	1565	138	91.9
S-M-0415-1_fw	2047	1960	87	95.7
S-M-0415-1_tr	2333	2248	85	96.4
S-M-0415-2_fw	4180	4160	20	99.5
S-M-0415-2_tr	4595	4560	35	99.2
S-M-0514-1_fw	4818	4740	78	98.4
S-M-0514-1_tr	4262	4181	81	98.1
S-M-0514-2_fw	3243	3096	147	95.5
S-M-0514-2_tr	3157	3029	128	95.9
S-M-0515-1_fw	4813	4586	227	95.3
S-M-0515-1_tr	4891	4660	231	95.3
S-M-0515-2_fw	1681	1629	52	96.9
S-M-0515-2_tr	1840	1785	55	97
S-M-0515-3_fw	3676	3461	215	94.2
S-M-0515-3_tr	3993	3735	258	93.5
S-M-0515-4_fw	3264	3130	134	95.9
S-M-0515-4_tr	3205	3079	126	96.1
S-M-0515-5_fw	1761	1663	98	94.4
S-M-0515-5_tr	1869	1794	75	96
S-M-0515-6_fw	3450	3311	139	96
S-M-0515-6_tr	2991	2905	86	97.1
S-M-0515-7_fw	4346	4189	157	96.4
S-M-0515-7_tr	4379	4220	159	96.4
S-M-0515-8_fw	2530	2452	78	96.9
S-M-0515-8_tr	2711	2649	62	97.7
S-M-0614-1_fw	2418	2346	72	97
S-M-0614-1_tr	2609	2535	74	97.2
S-M-0614-2_fw	1945	1866	79	95.9
S-M-0614-2_tr	2008	1931	77	96.2
S-M-0615-1_fw	2508	2443	65	97.4
S-M-0615-1_tr	2595	2523	72	97.2
S-M-0615-2_fw	2998	2837	161	94.6
S-M-0615-2_tr	3211	3063	148	95.4
S-M-0615-3_fw	1720	1490	230	86.6
S-M-0615-3_tr	1802	1609	193	89.3
S-M-0615-4_fw	2904	2730	174	94
S-M-0615-4_tr	2969	2797	172	94.2
S-M-0615-5_fw	2299	2234	65	97.2
S-M-0615-5_tr	2455	2380	75	96.9
S-M-0615-6_fw	3338	3295	43	98.7
S-M-0615-6_tr	3308	3256	52	98.4
S-M-0714-55-1_fw	969	901	68	93
S-M-0714-55-1_tr	978	898	80	91.8
S-M-0714-68-1_fw	2254	2170	84	96.3
S-M-0714-68-1_tr	2120	2012	108	94.9
S-M-0715-1_fw	3413	3332	81	97.6
S-M-0715-1_tr	3548	3461	87	97.5
S-M-0715-2_fw	3540	3452	88	97.5
S-M-0715-2_tr	3109	3005	104	96.7
S-M-0715-3_fw	2879	2830	49	98.3
S-M-0715-3_tr	3336	3272	64	98.1
S-M-0716-1_fw	10153	9947	206	98
S-M-0716-1_tr	10508	10270	238	97.7
S-M-1014-1_fw	2915	2716	199	93.2
S-M-1014-1_tr	2965	2753	212	92.8
S-M-1015-1_fw	7273	7208	65	99.1
S-M-1015-1_tr	7880	7811	69	99.1
S-N-0115-1_fw	2369	2201	168	92.9
S-N-0115-1_tr	2320	2140	180	92.2
S-N-0115-2_fw	1773	1708	65	96.3
S-N-0115-2_tr	1609	1565	44	97.3
S-N-0116-1_fw	6412	6336	76	98.8
S-N-0116-1_tr	6986	6893	93	98.7
S-N-0116-2_fw	10065	10029	36	99.6
S-N-0116-2_tr	10116	10042	74	99.3
S-N-0116-3_fw	4456	4291	165	96.3
S-N-0116-3_tr	4477	4307	170	96.2
S-N-0116-4_fw	3590	3492	98	97.3
S-N-0116-4_tr	3815	3690	125	96.7
S-N-0116-5_fw	5877	5850	27	99.5
S-N-0116-5_tr	6675	6634	41	99.4
S-N-0116-6_fw	7006	6903	103	98.5
S-N-0116-6_tr	7390	7248	142	98.1
S-N-0116-7_fw	1638	1594	44	97.3
S-N-0116-7_tr	1772	1738	34	98.1
S-N-0116-8_fw	3815	3705	110	97.1
S-N-0116-8_tr	3876	3764	112	97.1
S-N-0116-9_fw	4121	4006	115	97.2
S-N-0116-9_tr	4446	4331	115	97.4
S-N-0215-1_fw	2687	2595	92	96.6
S-N-0215-1_tr	3028	2908	120	96
S-N-0215-2_fw	2009	1930	79	96.1
S-N-0215-2_tr	2365	2279	86	96.4
S-N-0215-3_fw	3111	3043	68	97.8
S-N-0215-3_tr	3536	3455	81	97.7
S-N-0216-10_fw	2964	2915	49	98.3
S-N-0216-10_tr	3205	3138	67	97.9
S-N-0216-1_fw	2681	2513	168	93.7
S-N-0216-1_tr	2709	2549	160	94.1
S-N-0216-2_fw	2654	2582	72	97.3
S-N-0216-2_tr	2381	2311	70	97.1
S-N-0216-3_fw	3896	3553	343	91.2
S-N-0216-3_tr	3896	3582	314	91.9
S-N-0216-4_fw	3292	3180	112	96.6
S-N-0216-4_tr	3746	3563	183	95.1
S-N-0216-5_fw	4073	3911	162	96
S-N-0216-5_tr	4246	4042	204	95.2
S-N-0216-6_fw	4436	4210	226	94.9
S-N-0216-6_tr	4766	4442	324	93.2
S-N-0216-7_fw	2516	2448	68	97.3
S-N-0216-7_tr	2948	2844	104	96.5
S-N-0216-8_fw	4089	3686	403	90.1
S-N-0216-8_tr	4464	3997	467	89.5
S-N-0216-9_fw	3401	3311	90	97.4
S-N-0216-9_tr	3342	3234	108	96.8
S-N-0217-1_fw	666	648	18	97.3
S-N-0217-1_tr	724	713	11	98.5
S-N-0217-2_fw	1296	1251	45	96.5
S-N-0217-2_tr	1431	1380	51	96.4
S-N-0217-3_fw	841	795	46	94.5
S-N-0217-3_tr	946	881	65	93.1
S-N-0217-4_fw	912	868	44	95.2
S-N-0217-4_tr	1046	952	94	91
S-N-0217-5_fw	871	858	13	98.5
S-N-0217-5_tr	878	846	32	96.4
S-N-0217-6_fw	854	835	19	97.8
S-N-0217-6_tr	1219	1190	29	97.6
S-N-0315-11_fw	1519	1437	82	94.6
S-N-0315-11_tr	1634	1555	79	95.2
S-N-0315-13_fw	2533	2473	60	97.6
S-N-0315-13_tr	2300	2247	53	97.7
S-N-0315-14_fw	4069	3962	107	97.4
S-N-0315-14_tr	4393	4271	122	97.2
S-N-0315-16_fw	3009	2954	55	98.2
S-N-0315-16_tr	3382	3307	75	97.8
S-N-0315-18_fw	5787	5770	17	99.7
S-N-0315-18_tr	6738	6701	37	99.5
S-N-0315-19_fw	3101	2822	279	91
S-N-0315-19_tr	3298	3023	275	91.7
S-N-0315-20_fw	4722	4414	308	93.5
S-N-0315-20_tr	5708	5342	366	93.6
S-N-0315-21_fw	4877	4796	81	98.3
S-N-0315-21_tr	5303	5232	71	98.7
S-N-0315-22_fw	4772	4724	48	99
S-N-0315-22_tr	5005	4900	105	97.9
S-N-0315-23_fw	1808	1764	44	97.6
S-N-0315-23_tr	1945	1889	56	97.1
S-N-0315-24_fw	2606	2526	80	96.9
S-N-0315-24_tr	2630	2505	125	95.2
S-N-0315-25_fw	3097	2912	185	94
S-N-0315-25_tr	2506	2329	177	92.9
S-N-0315-26_fw	1871	1852	19	99
S-N-0315-26_tr	2335	2289	46	98
S-N-0315-27_fw	2042	1938	104	94.9
S-N-0315-27_tr	2555	2429	126	95.1
S-N-0315-28_fw	3577	3487	90	97.5
S-N-0315-28_tr	3996	3894	102	97.4
S-N-0315-2_fw	3754	3627	127	96.6
S-N-0315-2_tr	3999	3855	144	96.4
S-N-0315-30_fw	2618	2519	99	96.2
S-N-0315-30_tr	2864	2744	120	95.8
S-N-0315-31_fw	2837	2671	166	94.1
S-N-0315-31_tr	3015	2853	162	94.6
S-N-0315-32_fw	2325	2206	119	94.9
S-N-0315-32_tr	2818	2696	122	95.7
S-N-0315-33_fw	4313	4218	95	97.8
S-N-0315-33_tr	4944	4854	90	98.2
S-N-0315-34_fw	2977	2924	53	98.2
S-N-0315-34_tr	3171	3114	57	98.2
S-N-0315-37_fw	2561	2461	100	96.1
S-N-0315-37_tr	2921	2799	122	95.8
S-N-0315-39_fw	3176	3023	153	95.2
S-N-0315-39_tr	3631	3486	145	96
S-N-0315-3_fw	3455	3403	52	98.5
S-N-0315-3_tr	3984	3919	65	98.4
S-N-0315-40_fw	3204	2843	361	88.7
S-N-0315-40_tr	3171	2855	316	90
S-N-0315-41_fw	3997	3932	65	98.4
S-N-0315-41_tr	3964	3895	69	98.3
S-N-0315-42_fw	1763	1695	68	96.1
S-N-0315-42_tr	1696	1642	54	96.8
S-N-0315-44_fw	1645	1574	71	95.7
S-N-0315-44_tr	1873	1789	84	95.5
S-N-0315-4_fw	4270	4095	175	95.9
S-N-0315-4_tr	4710	4505	205	95.6
S-N-0315-9_fw	3602	3545	57	98.4
S-N-0315-9_tr	3604	3510	94	97.4
S-N-0316-10_fw	7342	7300	42	99.4
S-N-0316-10_tr	7539	7431	108	98.6
S-N-0316-11_fw	4177	3773	404	90.3
S-N-0316-11_tr	3551	3256	295	91.7
S-N-0316-12_fw	3846	3817	29	99.2
S-N-0316-12_tr	4630	4572	58	98.7
S-N-0316-13_fw	2909	2734	175	94
S-N-0316-13_tr	3272	3087	185	94.3
S-N-0316-14_fw	3659	3383	276	92.5
S-N-0316-14_tr	3647	3352	295	91.9
S-N-0316-15_fw	4733	4548	185	96.1
S-N-0316-15_tr	5210	4979	231	95.6
S-N-0316-16_fw	3845	3788	57	98.5
S-N-0316-16_tr	4194	4114	80	98.1
S-N-0316-17_fw	3069	2951	118	96.2
S-N-0316-17_tr	3390	3237	153	95.5
S-N-0316-18_fw	7719	7701	18	99.8
S-N-0316-18_tr	8448	8397	51	99.4
S-N-0316-19_fw	5667	5632	35	99.4
S-N-0316-19_tr	5938	5860	78	98.7
S-N-0316-1_fw	9827	9783	44	99.6
S-N-0316-1_tr	8485	8227	258	97
S-N-0316-20_fw	3063	2959	104	96.6
S-N-0316-20_tr	3318	3182	136	95.9
S-N-0316-21_fw	2467	2242	225	90.9
S-N-0316-21_tr	2820	2542	278	90.1
S-N-0316-22_fw	3761	3436	325	91.4
S-N-0316-22_tr	3818	3494	324	91.5
S-N-0316-23_fw	4145	4072	73	98.2
S-N-0316-23_tr	3672	3573	99	97.3
S-N-0316-24_fw	4478	4388	90	98
S-N-0316-24_tr	4322	4226	96	97.8
S-N-0316-25_fw	4719	4510	209	95.6
S-N-0316-25_tr	5000	4722	278	94.4
S-N-0316-26_fw	4244	4106	138	96.7
S-N-0316-26_tr	4245	4086	159	96.3
S-N-0316-2_fw	3283	3082	201	93.9
S-N-0316-2_tr	3359	3114	245	92.7
S-N-0316-3_fw	7142	7068	74	99
S-N-0316-3_tr	7561	7431	130	98.3
S-N-0316-4_fw	3665	3483	182	95
S-N-0316-4_tr	3604	3408	196	94.6
S-N-0316-5_fw	3676	3039	637	82.7
S-N-0316-5_tr	3665	3073	592	83.8
S-N-0316-6_fw	5534	5415	119	97.8
S-N-0316-6_tr	5675	5532	143	97.5
S-N-0316-7_fw	6645	6607	38	99.4
S-N-0316-7_tr	7668	7553	115	98.5
S-N-0316-8_fw	3283	3186	97	97
S-N-0316-8_tr	3514	3367	147	95.8
S-N-0316-9_fw	8741	8719	22	99.7
S-N-0316-9_tr	8966	8844	122	98.6
S-N-0317-10_fw	582	559	23	96
S-N-0317-10_tr	811	778	33	95.9
S-N-0317-11_fw	1115	1050	65	94.2
S-N-0317-11_tr	1449	1372	77	94.7
S-N-0317-12_fw	710	664	46	93.5
S-N-0317-12_tr	845	814	31	96.3
S-N-0317-14_fw	411	400	11	97.3
S-N-0317-14_tr	535	521	14	97.4
S-N-0317-15_fw	652	621	31	95.2
S-N-0317-15_tr	797	765	32	96
S-N-0317-17_fw	821	788	33	96
S-N-0317-17_tr	1088	1052	36	96.7
S-N-0317-18_fw	695	680	15	97.8
S-N-0317-18_tr	961	935	26	97.3
S-N-0317-19_fw	429	422	7	98.4
S-N-0317-19_tr	612	600	12	98
S-N-0317-1_fw	841	812	29	96.6
S-N-0317-1_tr	1194	1161	33	97.2
S-N-0317-21_fw	1633	1613	20	98.8
S-N-0317-21_tr	1898	1872	26	98.6
S-N-0317-25_fw	641	616	25	96.1
S-N-0317-25_tr	925	900	25	97.3
S-N-0317-26_fw	671	642	29	95.7
S-N-0317-26_tr	895	860	35	96.1
S-N-0317-29_fw	879	851	28	96.8
S-N-0317-29_tr	1153	1118	35	97
S-N-0317-30_fw	505	474	31	93.9
S-N-0317-30_tr	618	594	24	96.1
S-N-0317-32_fw	665	634	31	95.3
S-N-0317-32_tr	884	832	52	94.1
S-N-0317-33_fw	602	580	22	96.3
S-N-0317-33_tr	545	523	22	96
S-N-0317-34_fw	276	267	9	96.7
S-N-0317-34_tr	491	479	12	97.6
S-N-0317-35_fw	611	583	28	95.4
S-N-0317-35_tr	928	894	34	96.3
S-N-0317-36_fw	933	891	42	95.5
S-N-0317-36_tr	1189	1115	74	93.8
S-N-0317-38_fw	731	687	44	94
S-N-0317-38_tr	808	759	49	93.9
S-N-0317-39_fw	478	445	33	93.1
S-N-0317-39_tr	676	642	34	95
S-N-0317-41_fw	495	487	8	98.4
S-N-0317-41_tr	736	706	30	95.9
S-N-0317-43_fw	937	924	13	98.6
S-N-0317-43_tr	1301	1279	22	98.3
S-N-0317-44_fw	364	342	22	94
S-N-0317-44_tr	486	459	27	94.4
S-N-0317-45_fw	470	446	24	94.9
S-N-0317-45_tr	659	623	36	94.5
S-N-0317-49_fw	446	420	26	94.2
S-N-0317-49_tr	666	637	29	95.6
S-N-0317-4_fw	504	476	28	94.4
S-N-0317-4_tr	802	771	31	96.1
S-N-0317-51_fw	466	414	52	88.8
S-N-0317-51_tr	554	498	56	89.9
S-N-0317-54_fw	516	487	29	94.4
S-N-0317-54_tr	616	589	27	95.6
S-N-0317-8_fw	903	885	18	98
S-N-0317-8_tr	1179	1134	45	96.2
S-N-0414-11_fw	4277	4000	277	93.5
S-N-0414-11_tr	3953	3542	411	89.6
S-N-0414-13_fw	3802	3767	35	99.1
S-N-0414-13_tr	4134	4078	56	98.6
S-N-0414-14_fw	3878	3686	192	95
S-N-0414-14_tr	3489	3255	234	93.3
S-N-0414-15_fw	6678	5978	700	89.5
S-N-0414-15_tr	6376	5716	660	89.6
S-N-0414-16_fw	4429	4271	158	96.4
S-N-0414-16_tr	4898	4671	227	95.4
S-N-0414-18_fw	4916	4773	143	97.1
S-N-0414-18_tr	5467	5324	143	97.4
S-N-0414-19_fw	5081	4633	448	91.2
S-N-0414-19_tr	5312	4854	458	91.4
S-N-0414-1_fw	3564	3203	361	89.9
S-N-0414-1_tr	3707	3309	398	89.3
S-N-0414-22_fw	4569	4115	454	90.1
S-N-0414-22_tr	4814	4331	483	90
S-N-0414-23_fw	8837	8203	634	92.8
S-N-0414-23_tr	9049	8084	965	89.3
S-N-0414-24_fw	4706	4577	129	97.3
S-N-0414-24_tr	5070	4906	164	96.8
S-N-0414-26_fw	1205	1174	31	97.4
S-N-0414-26_tr	1239	1174	65	94.8
S-N-0414-30_fw	1806	1724	82	95.5
S-N-0414-30_tr	1651	1534	117	92.9
S-N-0414-35_fw	4607	4189	418	90.9
S-N-0414-35_tr	3609	3320	289	92
S-N-0414-36_fw	4364	4336	28	99.4
S-N-0414-36_tr	5491	5451	40	99.3
S-N-0414-39_fw	4532	4020	512	88.7
S-N-0414-39_tr	5119	4577	542	89.4
S-N-0414-3_fw	5634	5256	378	93.3
S-N-0414-3_tr	6042	5672	370	93.9
S-N-0414-42_fw	7555	7372	183	97.6
S-N-0414-42_tr	7874	7656	218	97.2
S-N-0414-44_fw	5957	5589	368	93.8
S-N-0414-44_tr	5880	5369	511	91.3
S-N-0414-48_fw	2862	2568	294	89.7
S-N-0414-48_tr	2991	2691	300	90
S-N-0414-4_fw	4879	4562	317	93.5
S-N-0414-4_tr	5047	4719	328	93.5
S-N-0414-52_fw	5386	5164	222	95.9
S-N-0414-52_tr	6326	6110	216	96.6
S-N-0414-55_fw	6235	6126	109	98.3
S-N-0414-55_tr	7503	7347	156	97.9
S-N-0414-56_fw	5052	4991	61	98.8
S-N-0414-56_tr	5974	5870	104	98.3
S-N-0414-5_fw	7763	7403	360	95.4
S-N-0414-5_tr	8603	8181	422	95.1
S-N-0414-64_fw	1614	1535	79	95.1
S-N-0414-64_tr	1657	1541	116	93
S-N-0414-68_fw	11700	10988	712	93.9
S-N-0414-68_tr	11384	10493	891	92.2
S-N-0414-6_fw	5029	4814	215	95.7
S-N-0414-6_tr	5377	5099	278	94.8
S-N-0414-75_fw	4727	4365	362	92.3
S-N-0414-75_tr	5044	4625	419	91.7
S-N-0414-7_fw	6663	6203	460	93.1
S-N-0414-7_tr	7061	6385	676	90.4
S-N-0414-81_fw	7841	7711	130	98.3
S-N-0414-81_tr	8398	8072	326	96.1
S-N-0414-90_fw	5886	5592	294	95
S-N-0414-90_tr	5683	5396	287	94.9
S-N-0414-92_fw	2028	1968	60	97
S-N-0414-92_tr	2366	2250	116	95.1
S-N-0415-10_fw	606	576	30	95
S-N-0415-10_tr	652	612	40	93.9
S-N-0415-11_fw	1496	1417	79	94.7
S-N-0415-11_tr	1372	1315	57	95.8
S-N-0415-14_fw	1846	1738	108	94.1
S-N-0415-14_tr	1864	1774	90	95.2
S-N-0415-16_fw	3014	2991	23	99.2
S-N-0415-16_tr	3251	3235	16	99.5
S-N-0415-17_fw	1092	1035	57	94.8
S-N-0415-17_tr	1247	1192	55	95.6
S-N-0415-19_fw	1027	909	118	88.5
S-N-0415-19_tr	1063	959	104	90.2
S-N-0415-1_fw	2174	2075	99	95.4
S-N-0415-1_tr	2217	2087	130	94.1
S-N-0415-20_fw	2943	2898	45	98.5
S-N-0415-20_tr	3189	3145	44	98.6
S-N-0415-21_fw	2151	2053	98	95.4
S-N-0415-21_tr	2203	2122	81	96.3
S-N-0415-26_fw	1026	974	52	94.9
S-N-0415-26_tr	1115	1063	52	95.3
S-N-0415-32_fw	971	930	41	95.8
S-N-0415-32_tr	946	912	34	96.4
S-N-0415-35_fw	1405	1341	64	95.4
S-N-0415-35_tr	1412	1352	60	95.8
S-N-0415-38_fw	1230	1158	72	94.1
S-N-0415-38_tr	943	881	62	93.4
S-N-0415-40_fw	1183	1173	10	99.2
S-N-0415-40_tr	1439	1428	11	99.2
S-N-0415-42_fw	1506	1479	27	98.2
S-N-0415-42_tr	1756	1734	22	98.7
S-N-0415-44_fw	1193	1104	89	92.5
S-N-0415-44_tr	1309	1234	75	94.3
S-N-0415-48_fw	1480	1434	46	96.9
S-N-0415-48_tr	1497	1448	49	96.7
S-N-0415-4_fw	1369	1292	77	94.4
S-N-0415-4_tr	1419	1329	90	93.7
S-N-0415-51_fw	1008	964	44	95.6
S-N-0415-51_tr	1093	1057	36	96.7
S-N-0415-52_fw	2793	2766	27	99
S-N-0415-52_tr	3203	3184	19	99.4
S-N-0415-53_fw	1713	1666	47	97.3
S-N-0415-53_tr	2020	1976	44	97.8
S-N-0415-55_fw	1042	1026	16	98.5
S-N-0415-55_tr	1089	1074	15	98.6
S-N-0415-57_fw	1387	1333	54	96.1
S-N-0415-57_tr	1494	1435	59	96.1
S-N-0415-58_fw	1627	1574	53	96.7
S-N-0415-58_tr	1675	1632	43	97.4
S-N-0415-59_fw	2402	2335	67	97.2
S-N-0415-59_tr	2242	2173	69	96.9
S-N-0415-5_fw	1994	1896	98	95.1
S-N-0415-5_tr	2189	2077	112	94.9
S-N-0415-65_fw	1607	1561	46	97.1
S-N-0415-65_tr	1438	1398	40	97.2
S-N-0415-69_fw	3491	3277	214	93.9
S-N-0415-69_tr	3614	3387	227	93.7
S-N-0415-6_fw	3601	3575	26	99.3
S-N-0415-6_tr	3800	3763	37	99
S-N-0415-8_fw	4680	4574	106	97.7
S-N-0415-8_tr	4997	4910	87	98.3
S-N-0415-9_fw	909	859	50	94.5
S-N-0415-9_tr	897	838	59	93.4
S-N-0416-12_fw	3751	3739	12	99.7
S-N-0416-12_tr	3761	3718	43	98.9
S-N-0416-18_fw	5359	5335	24	99.6
S-N-0416-18_tr	4566	4510	56	98.8
S-N-0416-19_fw	10409	10366	43	99.6
S-N-0416-19_tr	9989	9942	47	99.5
S-N-0416-1_fw	7566	7500	66	99.1
S-N-0416-1_tr	7701	7567	134	98.3
S-N-0416-20_fw	5302	5237	65	98.8
S-N-0416-20_tr	5523	5404	119	97.8
S-N-0416-21_fw	6065	6044	21	99.7
S-N-0416-21_tr	6063	6021	42	99.3
S-N-0416-22_fw	4525	4495	30	99.3
S-N-0416-22_tr	4169	4140	29	99.3
S-N-0416-23_fw	5741	5695	46	99.2
S-N-0416-23_tr	5672	5588	84	98.5
S-N-0416-25_fw	7134	7083	51	99.3
S-N-0416-25_tr	7245	7169	76	99
S-N-0416-26_fw	5019	4951	68	98.6
S-N-0416-26_tr	5109	4996	113	97.8
S-N-0416-27_fw	7350	7319	31	99.6
S-N-0416-27_tr	7363	7302	61	99.2
S-N-0416-29_fw	7181	7158	23	99.7
S-N-0416-29_tr	6752	6650	102	98.5
S-N-0416-2_fw	5404	5367	37	99.3
S-N-0416-2_tr	5460	5397	63	98.8
S-N-0416-31_fw	4422	4417	5	99.9
S-N-0416-31_tr	3421	3402	19	99.4
S-N-0416-32_fw	5248	5232	16	99.7
S-N-0416-32_tr	5751	5703	48	99.2
S-N-0416-35_fw	7625	7607	18	99.8
S-N-0416-35_tr	8068	8021	47	99.4
S-N-0416-36_fw	6107	6010	97	98.4
S-N-0416-36_tr	5575	5491	84	98.5
S-N-0416-38_fw	4747	4354	393	91.7
S-N-0416-38_tr	4909	4623	286	94.2
S-N-0416-39_fw	5438	5426	12	99.8
S-N-0416-39_tr	6000	5953	47	99.2
S-N-0416-40_fw	5269	5243	26	99.5
S-N-0416-40_tr	5525	5503	22	99.6
S-N-0416-41_fw	5541	5515	26	99.5
S-N-0416-41_tr	5714	5692	22	99.6
S-N-0416-42_fw	5798	5787	11	99.8
S-N-0416-42_tr	5450	5433	17	99.7
S-N-0416-43_fw	6997	6964	33	99.5
S-N-0416-43_tr	7066	7011	55	99.2
S-N-0416-45_fw	5555	5522	33	99.4
S-N-0416-45_tr	5347	5281	66	98.8
S-N-0416-46_fw	3895	3743	152	96.1
S-N-0416-46_tr	3625	3454	171	95.3
S-N-0416-48_fw	5318	5285	33	99.4
S-N-0416-48_tr	4557	4490	67	98.5
S-N-0416-49_fw	4064	4035	29	99.3
S-N-0416-49_tr	4067	4028	39	99
S-N-0416-50_fw	4585	4569	16	99.7
S-N-0416-50_tr	5057	4960	97	98.1
S-N-0416-52_fw	6453	6428	25	99.6
S-N-0416-52_tr	6552	6501	51	99.2
S-N-0416-53_fw	7349	7308	41	99.4
S-N-0416-53_tr	7525	7204	321	95.7
S-N-0416-54_fw	4864	4822	42	99.1
S-N-0416-54_tr	5074	4914	160	96.8
S-N-0416-6_fw	9950	9933	17	99.8
S-N-0416-6_tr	10560	10455	105	99
S-N-0416-9_fw	3941	3879	62	98.4
S-N-0416-9_tr	3776	3698	78	97.9
S-N-0417-10_fw	1061	994	67	93.7
S-N-0417-10_tr	1116	1033	83	92.6
S-N-0417-11_fw	1578	1438	140	91.1
S-N-0417-11_tr	1648	1497	151	90.8
S-N-0417-14_fw	1320	1215	105	92
S-N-0417-14_tr	1283	1182	101	92.1
S-N-0417-16_fw	854	796	58	93.2
S-N-0417-16_tr	963	902	61	93.7
S-N-0417-17_fw	1448	1314	134	90.7
S-N-0417-17_tr	1337	1202	135	89.9
S-N-0417-19_fw	2218	1970	248	88.8
S-N-0417-19_tr	2098	1877	221	89.5
S-N-0417-1_fw	1349	1253	96	92.9
S-N-0417-1_tr	1375	1293	82	94
S-N-0417-20_fw	1210	1123	87	92.8
S-N-0417-20_tr	1230	1135	95	92.3
S-N-0417-24_fw	1009	928	81	92
S-N-0417-24_tr	1038	945	93	91
S-N-0417-25_fw	1561	1395	166	89.4
S-N-0417-25_tr	1510	1336	174	88.5
S-N-0417-28_fw	1008	941	67	93.4
S-N-0417-28_tr	1141	1067	74	93.5
S-N-0417-29_fw	1981	1827	154	92.2
S-N-0417-29_tr	2151	1925	226	89.5
S-N-0417-30_fw	928	819	109	88.3
S-N-0417-30_tr	967	867	100	89.7
S-N-0417-32_fw	996	942	54	94.6
S-N-0417-32_tr	1014	955	59	94.2
S-N-0417-34_fw	1889	1774	115	93.9
S-N-0417-34_tr	1882	1740	142	92.5
S-N-0417-35_fw	1647	1472	175	89.4
S-N-0417-35_tr	1299	1130	169	87
S-N-0417-36_fw	654	613	41	93.7
S-N-0417-36_tr	713	674	39	94.5
S-N-0417-39_fw	1013	954	59	94.2
S-N-0417-39_tr	1037	977	60	94.2
S-N-0417-40_fw	1965	1757	208	89.4
S-N-0417-40_tr	1969	1746	223	88.7
S-N-0417-41_fw	1873	1790	83	95.6
S-N-0417-41_tr	1926	1790	136	92.9
S-N-0417-42_fw	1207	1102	105	91.3
S-N-0417-42_tr	1325	1202	123	90.7
S-N-0417-43_fw	3693	3664	29	99.2
S-N-0417-43_tr	3994	3945	49	98.8
S-N-0417-44_fw	2125	1969	156	92.7
S-N-0417-44_tr	2190	1996	194	91.1
S-N-0417-45_fw	994	954	40	96
S-N-0417-45_tr	1035	997	38	96.3
S-N-0417-47_fw	1892	1717	175	90.8
S-N-0417-47_tr	2068	1854	214	89.7
S-N-0417-48_fw	2131	2023	108	94.9
S-N-0417-48_tr	2235	2106	129	94.2
S-N-0417-49_fw	4483	4448	35	99.2
S-N-0417-49_tr	3898	3814	84	97.8
S-N-0417-5_fw	1097	988	109	90.1
S-N-0417-5_tr	1259	1145	114	90.9
S-N-0417-7_fw	1182	1096	86	92.7
S-N-0417-7_tr	1242	1137	105	91.5
S-N-0417-8_fw	1124	1042	82	92.7
S-N-0417-8_tr	1227	1117	110	91
S-N-0514-101_fw	4591	4420	171	96.3
S-N-0514-101_tr	4441	4261	180	95.9
S-N-0514-104_fw	1108	1060	48	95.7
S-N-0514-104_tr	1215	1170	45	96.3
S-N-0514-105_fw	6257	6190	67	98.9
S-N-0514-105_tr	6443	6383	60	99.1
S-N-0514-108_fw	2385	2238	147	93.8
S-N-0514-108_tr	2344	2180	164	93
S-N-0514-111_fw	3391	3302	89	97.4
S-N-0514-111_tr	3149	3063	86	97.3
S-N-0514-112_fw	2689	2564	125	95.4
S-N-0514-112_tr	2440	2326	114	95.3
S-N-0514-113_fw	3869	3728	141	96.4
S-N-0514-113_tr	4472	4297	175	96.1
S-N-0514-114_fw	2540	2316	224	91.2
S-N-0514-114_tr	2934	2671	263	91
S-N-0514-122_fw	3267	3159	108	96.7
S-N-0514-122_tr	3780	3658	122	96.8
S-N-0514-12_fw	1970	1886	84	95.7
S-N-0514-12_tr	2274	2153	121	94.7
S-N-0514-130_fw	6499	6309	190	97.1
S-N-0514-130_tr	7201	6958	243	96.6
S-N-0514-14_fw	2432	2310	122	95
S-N-0514-14_tr	2529	2392	137	94.6
S-N-0514-17_fw	3029	2870	159	94.8
S-N-0514-17_tr	2965	2785	180	93.9
S-N-0514-1_fw	2925	2825	100	96.6
S-N-0514-1_tr	2967	2860	107	96.4
S-N-0514-27_fw	1581	1477	104	93.4
S-N-0514-27_tr	1529	1442	87	94.3
S-N-0514-33_fw	2083	1990	93	95.5
S-N-0514-33_tr	1892	1816	76	96
S-N-0514-36_fw	3072	2856	216	93
S-N-0514-36_tr	3144	2893	251	92
S-N-0514-44_fw	1895	1815	80	95.8
S-N-0514-44_tr	2023	1947	76	96.2
S-N-0514-52_fw	1459	1402	57	96.1
S-N-0514-52_tr	1626	1536	90	94.5
S-N-0514-54_fw	1458	1355	103	92.9
S-N-0514-54_tr	1479	1372	107	92.8
S-N-0514-55_fw	1828	1763	65	96.4
S-N-0514-55_tr	1969	1889	80	95.9
S-N-0514-56_fw	3127	2933	194	93.8
S-N-0514-56_tr	3300	3048	252	92.4
S-N-0514-57_fw	2870	2812	58	98
S-N-0514-57_tr	3074	3013	61	98
S-N-0514-58_fw	1262	1203	59	95.3
S-N-0514-58_tr	1228	1173	55	95.5
S-N-0514-5_fw	4221	4013	208	95.1
S-N-0514-5_tr	4554	4307	247	94.6
S-N-0514-62_fw	2421	2269	152	93.7
S-N-0514-62_tr	2659	2473	186	93
S-N-0514-68_fw	2069	1893	176	91.5
S-N-0514-68_tr	1624	1501	123	92.4
S-N-0514-72_fw	972	953	19	98
S-N-0514-72_tr	1064	1044	20	98.1
S-N-0514-78_fw	3906	3869	37	99.1
S-N-0514-78_tr	4413	4350	63	98.6
S-N-0514-81_fw	5884	5802	82	98.6
S-N-0514-81_tr	6137	6058	79	98.7
S-N-0514-82_fw	3566	3332	234	93.4
S-N-0514-82_tr	3566	3303	263	92.6
S-N-0514-86_fw	1822	1737	85	95.3
S-N-0514-86_tr	1923	1825	98	94.9
S-N-0514-90_fw	1245	1214	31	97.5
S-N-0514-90_tr	1379	1352	27	98
S-N-0515-10_fw	2532	2411	121	95.2
S-N-0515-10_tr	2977	2840	137	95.4
S-N-0515-13_fw	1181	1104	77	93.5
S-N-0515-13_tr	1178	1123	55	95.3
S-N-0515-15_fw	1709	1688	21	98.8
S-N-0515-15_tr	1768	1734	34	98.1
S-N-0515-1_fw	3126	2990	136	95.6
S-N-0515-1_tr	3472	3325	147	95.8
S-N-0515-20_fw	7799	7771	28	99.6
S-N-0515-20_tr	7132	7034	98	98.6
S-N-0515-24_fw	3501	3265	236	93.3
S-N-0515-24_tr	3612	3384	228	93.7
S-N-0515-25_fw	2953	2840	113	96.2
S-N-0515-25_tr	3067	2949	118	96.2
S-N-0515-27_fw	2099	1917	182	91.3
S-N-0515-27_tr	2229	2038	191	91.4
S-N-0515-29_fw	2402	2204	198	91.8
S-N-0515-29_tr	2433	2236	197	91.9
S-N-0515-2_fw	3529	3440	89	97.5
S-N-0515-2_tr	3829	3738	91	97.6
S-N-0515-32_fw	2695	2464	231	91.4
S-N-0515-32_tr	2844	2613	231	91.9
S-N-0515-39_fw	3088	2800	288	90.7
S-N-0515-39_tr	3320	2994	326	90.2
S-N-0515-40_fw	3744	3578	166	95.6
S-N-0515-40_tr	3744	3572	172	95.4
S-N-0515-51_fw	1406	1278	128	90.9
S-N-0515-51_tr	1472	1335	137	90.7
S-N-0515-52_fw	2958	2830	128	95.7
S-N-0515-52_tr	3315	3124	191	94.2
S-N-0515-67_fw	3483	3404	79	97.7
S-N-0515-67_tr	2605	2529	76	97.1
S-N-0515-68_fw	1029	991	38	96.3
S-N-0515-68_tr	1271	1215	56	95.6
S-N-0515-69_fw	1551	1445	106	93.2
S-N-0515-69_tr	1700	1604	96	94.4
S-N-0515-71_fw	4179	4002	177	95.8
S-N-0515-71_tr	4352	4172	180	95.9
S-N-0515-72_fw	4872	4744	128	97.4
S-N-0515-72_tr	4838	4644	194	96
S-N-0515-73_fw	2228	2107	121	94.6
S-N-0515-73_tr	2299	2171	128	94.4
S-N-0515-75_fw	2063	1968	95	95.4
S-N-0515-75_tr	2371	2269	102	95.7
S-N-0515-79_fw	3121	2971	150	95.2
S-N-0515-79_tr	3244	3069	175	94.6
S-N-0515-7_fw	3318	3190	128	96.1
S-N-0515-7_tr	3705	3571	134	96.4
S-N-0515-85_fw	1714	1652	62	96.4
S-N-0515-85_tr	1791	1718	73	95.9
S-N-0515-86_fw	4629	4448	181	96.1
S-N-0515-86_tr	4871	4667	204	95.8
S-N-0515-87_fw	3008	2843	165	94.5
S-N-0515-87_tr	3122	2954	168	94.6
S-N-0515-90_fw	3249	3183	66	98
S-N-0515-90_tr	3236	3113	123	96.2
S-N-0515-94_fw	10548	10523	25	99.8
S-N-0515-94_tr	9493	9403	90	99.1
S-N-0515-9_fw	2493	2409	84	96.6
S-N-0515-9_tr	2719	2631	88	96.8
S-N-0517-11_fw	1125	1049	76	93.2
S-N-0517-11_tr	1122	1048	74	93.4
S-N-0517-12_fw	895	838	57	93.6
S-N-0517-12_tr	947	903	44	95.4
S-N-0517-14_fw	944	895	49	94.8
S-N-0517-14_tr	862	825	37	95.7
S-N-0517-15_fw	1581	1463	118	92.5
S-N-0517-15_tr	1655	1509	146	91.2
S-N-0517-16_fw	834	790	44	94.7
S-N-0517-16_tr	951	907	44	95.4
S-N-0517-17_fw	841	802	39	95.4
S-N-0517-17_tr	862	826	36	95.8
S-N-0517-19_fw	975	879	96	90.2
S-N-0517-19_tr	1032	933	99	90.4
S-N-0517-20_fw	790	723	67	91.5
S-N-0517-20_tr	819	756	63	92.3
S-N-0517-21_fw	1520	1443	77	94.9
S-N-0517-21_tr	1701	1629	72	95.8
S-N-0517-22_fw	1160	1100	60	94.8
S-N-0517-22_tr	1281	1210	71	94.5
S-N-0517-23_fw	2992	2971	21	99.3
S-N-0517-23_tr	2920	2905	15	99.5
S-N-0517-24_fw	1625	1585	40	97.5
S-N-0517-24_tr	1687	1642	45	97.3
S-N-0517-26_fw	967	902	65	93.3
S-N-0517-26_tr	786	724	62	92.1
S-N-0517-27_fw	641	623	18	97.2
S-N-0517-27_tr	772	761	11	98.6
S-N-0517-28_fw	1484	1451	33	97.8
S-N-0517-28_tr	1780	1723	57	96.8
S-N-0517-30_fw	1094	1032	62	94.3
S-N-0517-30_tr	1047	992	55	94.7
S-N-0517-32_fw	1265	1185	80	93.7
S-N-0517-32_tr	1410	1312	98	93
S-N-0517-33_fw	776	717	59	92.4
S-N-0517-33_tr	851	776	75	91.2
S-N-0517-34_fw	866	831	35	96
S-N-0517-34_tr	1036	986	50	95.2
S-N-0517-35_fw	1429	1346	83	94.2
S-N-0517-35_tr	1551	1463	88	94.3
S-N-0517-38_fw	986	934	52	94.7
S-N-0517-38_tr	1051	1000	51	95.1
S-N-0517-39_fw	1495	1390	105	93
S-N-0517-39_tr	1510	1396	114	92.5
S-N-0517-3_fw	1552	1454	98	93.7
S-N-0517-3_tr	1370	1267	103	92.5
S-N-0517-40_fw	2795	2746	49	98.2
S-N-0517-40_tr	2850	2783	67	97.6
S-N-0517-4_fw	1252	1117	135	89.2
S-N-0517-4_tr	1233	1112	121	90.2
S-N-0517-5_fw	841	816	25	97
S-N-0517-5_tr	986	951	35	96.5
S-N-0517-6_fw	1445	1392	53	96.3
S-N-0517-6_tr	1566	1492	74	95.3
S-N-0517-7_fw	1861	1774	87	95.3
S-N-0517-7_tr	1935	1849	86	95.6
S-N-0517-8_fw	3480	3459	21	99.4
S-N-0517-8_tr	3788	3758	30	99.2
S-N-0517-9_fw	1417	1325	92	93.5
S-N-0517-9_tr	1445	1359	86	94
S-N-0614-11_fw	4321	4158	163	96.2
S-N-0614-11_tr	4729	4557	172	96.4
S-N-0614-16_fw	2561	2470	91	96.4
S-N-0614-16_tr	2744	2627	117	95.7
S-N-0614-17_fw	1886	1821	65	96.6
S-N-0614-17_tr	2235	2144	91	95.9
S-N-0614-18_fw	2364	2257	107	95.5
S-N-0614-18_tr	2669	2542	127	95.2
S-N-0614-19_fw	2197	2099	98	95.5
S-N-0614-19_tr	2513	2385	128	94.9
S-N-0614-1_fw	4475	4363	112	97.5
S-N-0614-1_tr	5399	5270	129	97.6
S-N-0614-22_fw	3078	2943	135	95.6
S-N-0614-22_tr	3402	3269	133	96.1
S-N-0614-25_fw	1164	1103	61	94.8
S-N-0614-25_tr	1389	1320	69	95
S-N-0614-28_fw	3262	3124	138	95.8
S-N-0614-28_tr	3437	3291	146	95.8
S-N-0614-2_fw	3073	2915	158	94.9
S-N-0614-2_tr	3543	3413	130	96.3
S-N-0614-30_fw	3514	3412	102	97.1
S-N-0614-30_tr	3757	3647	110	97.1
S-N-0614-31_fw	2341	2208	133	94.3
S-N-0614-31_tr	2019	1897	122	94
S-N-0614-32_fw	3771	3755	16	99.6
S-N-0614-32_tr	4677	4653	24	99.5
S-N-0614-33_fw	2262	2148	114	95
S-N-0614-33_tr	2661	2540	121	95.5
S-N-0614-34_fw	3855	3683	172	95.5
S-N-0614-34_tr	4135	3978	157	96.2
S-N-0614-36_fw	7002	6932	70	99
S-N-0614-36_tr	7844	7665	179	97.7
S-N-0614-37_fw	5836	5825	11	99.8
S-N-0614-37_tr	7107	7084	23	99.7
S-N-0614-38_fw	4357	4240	117	97.3
S-N-0614-38_tr	5120	4951	169	96.7
S-N-0614-3_fw	2803	2689	114	95.9
S-N-0614-3_tr	2901	2766	135	95.3
S-N-0614-40_fw	5751	5704	47	99.2
S-N-0614-40_tr	6756	6685	71	98.9
S-N-0614-42_fw	2386	2332	54	97.7
S-N-0614-42_tr	2698	2633	65	97.6
S-N-0614-43_fw	10086	9992	94	99.1
S-N-0614-43_tr	11045	10914	131	98.8
S-N-0614-48_fw	8007	7958	49	99.4
S-N-0614-48_tr	8994	8925	69	99.2
S-N-0614-49_fw	5555	5447	108	98.1
S-N-0614-49_tr	5510	5301	209	96.2
S-N-0614-4_fw	2778	2686	92	96.7
S-N-0614-4_tr	2966	2858	108	96.4
S-N-0614-50_fw	5354	5286	68	98.7
S-N-0614-50_tr	5194	5097	97	98.1
S-N-0614-52_fw	3524	3420	104	97
S-N-0614-52_tr	3835	3734	101	97.4
S-N-0614-53_fw	5028	4983	45	99.1
S-N-0614-53_tr	5713	5647	66	98.8
S-N-0614-54_fw	3874	3760	114	97.1
S-N-0614-54_tr	3974	3844	130	96.7
S-N-0614-5_fw	4831	4778	53	98.9
S-N-0614-5_tr	4955	4902	53	98.9
S-N-0615-11_fw	2904	2830	74	97.5
S-N-0615-11_tr	3105	3004	101	96.7
S-N-0615-13_fw	3788	3669	119	96.9
S-N-0615-13_tr	3980	3857	123	96.9
S-N-0615-14_fw	1867	1743	124	93.4
S-N-0615-14_tr	1734	1624	110	93.7
S-N-0615-19_fw	2078	2012	66	96.8
S-N-0615-19_tr	2175	2111	64	97.1
S-N-0615-1_fw	2515	2345	170	93.2
S-N-0615-1_tr	2470	2316	154	93.8
S-N-0615-22_fw	7432	7416	16	99.8
S-N-0615-22_tr	6398	6377	21	99.7
S-N-0615-26_fw	2783	2551	232	91.7
S-N-0615-26_tr	2831	2643	188	93.4
S-N-0615-2_fw	2415	2339	76	96.9
S-N-0615-2_tr	2483	2398	85	96.6
S-N-0615-30_fw	5166	5103	63	98.8
S-N-0615-30_tr	5293	5235	58	98.9
S-N-0615-31_fw	1737	1700	37	97.9
S-N-0615-31_tr	1898	1859	39	97.9
S-N-0615-33_fw	2286	2169	117	94.9
S-N-0615-33_tr	2297	2151	146	93.6
S-N-0615-35_fw	3836	3745	91	97.6
S-N-0615-35_tr	3717	3616	101	97.3
S-N-0615-38_fw	2314	2216	98	95.8
S-N-0615-38_tr	2534	2423	111	95.6
S-N-0615-39_fw	1696	1651	45	97.3
S-N-0615-39_tr	1806	1760	46	97.5
S-N-0615-47_fw	2361	2339	22	99.1
S-N-0615-47_tr	2428	2403	25	99
S-N-0615-49_fw	2425	2336	89	96.3
S-N-0615-49_tr	2451	2350	101	95.9
S-N-0615-4_fw	8134	7949	185	97.7
S-N-0615-4_tr	8347	8140	207	97.5
S-N-0615-56_fw	2053	1969	84	95.9
S-N-0615-56_tr	1553	1473	80	94.8
S-N-0615-58_fw	1319	1296	23	98.3
S-N-0615-58_tr	1554	1538	16	99
S-N-0615-59_fw	1498	1416	82	94.5
S-N-0615-59_tr	1523	1457	66	95.7
S-N-0615-60_fw	2292	2169	123	94.6
S-N-0615-60_tr	2307	2186	121	94.8
S-N-0615-61_fw	2034	1968	66	96.8
S-N-0615-61_tr	2101	2001	100	95.2
S-N-0615-62_fw	1536	1470	66	95.7
S-N-0615-62_tr	1593	1530	63	96
S-N-0615-63_fw	3572	3526	46	98.7
S-N-0615-63_tr	4052	4018	34	99.2
S-N-0615-65_fw	2730	2621	109	96
S-N-0615-65_tr	2973	2879	94	96.8
S-N-0615-67_fw	5700	5674	26	99.5
S-N-0615-67_tr	5923	5897	26	99.6
S-N-0615-70_fw	4141	4008	133	96.8
S-N-0615-70_tr	4178	4048	130	96.9
S-N-0615-72_fw	1734	1661	73	95.8
S-N-0615-72_tr	1819	1754	65	96.4
S-N-0615-78_fw	1988	1897	91	95.4
S-N-0615-78_tr	1912	1826	86	95.5
S-N-0615-8_fw	2969	2860	109	96.3
S-N-0615-8_tr	3094	2989	105	96.6
S-N-0714-56-10_fw	2449	2325	124	94.9
S-N-0714-56-10_tr	2485	2373	112	95.5
S-N-0714-56-11_fw	2020	1931	89	95.6
S-N-0714-56-11_tr	2096	2006	90	95.7
S-N-0714-56-12_fw	2152	2062	90	95.8
S-N-0714-56-12_tr	2365	2265	100	95.8
S-N-0714-56-14_fw	3298	3120	178	94.6
S-N-0714-56-14_tr	3328	3160	168	95
S-N-0714-56-15_fw	3112	3062	50	98.4
S-N-0714-56-15_tr	3343	3267	76	97.7
S-N-0714-56-16_fw	6909	6871	38	99.4
S-N-0714-56-16_tr	7916	7855	61	99.2
S-N-0714-56-17_fw	3655	3549	106	97.1
S-N-0714-56-17_tr	4074	3917	157	96.1
S-N-0714-56-3_fw	4757	4580	177	96.3
S-N-0714-56-3_tr	4970	4740	230	95.4
S-N-0714-56-5_fw	2302	2167	135	94.1
S-N-0714-56-5_tr	2609	2424	185	92.9
S-N-0714-56-6_fw	3607	3445	162	95.5
S-N-0714-56-6_tr	3975	3803	172	95.7
S-N-0714-56-7_fw	2668	2545	123	95.4
S-N-0714-56-7_tr	2700	2591	109	96
S-N-0714-56-8_fw	1548	1503	45	97.1
S-N-0714-56-8_tr	1769	1696	73	95.9
S-N-0714-56-9_fw	3206	3156	50	98.4
S-N-0714-56-9_tr	3001	2956	45	98.5
S-N-0714-62-1_fw	6210	6139	71	98.9
S-N-0714-62-1_tr	6900	6804	96	98.6
S-N-0714-62-2_fw	4316	4192	124	97.1
S-N-0714-62-2_tr	4414	4313	101	97.7
S-N-0714-62-3_fw	5677	5626	51	99.1
S-N-0714-62-3_tr	4810	4764	46	99
S-N-0714-62-4_fw	3844	3821	23	99.4
S-N-0714-62-4_tr	4701	4668	33	99.3
S-N-0714-62-5_fw	6258	6244	14	99.8
S-N-0714-62-5_tr	7016	6923	93	98.7
S-N-0714-62-6_fw	6502	6366	136	97.9
S-N-0714-62-6_tr	6792	6634	158	97.7
S-N-0714-62-7_fw	4083	3882	201	95.1
S-N-0714-62-7_tr	4361	4089	272	93.8
S-N-0714-62-8_fw	3904	3848	56	98.6
S-N-0714-62-8_tr	4506	4413	93	97.9
S-N-0714-62-9_fw	4869	4641	228	95.3
S-N-0714-62-9_tr	5390	5144	246	95.4
S-N-0714-69-10_fw	2244	2214	30	98.7
S-N-0714-69-10_tr	2538	2503	35	98.6
S-N-0714-69-11_fw	2580	2536	44	98.3
S-N-0714-69-11_tr	2854	2782	72	97.5
S-N-0714-69-1_fw	4505	4338	167	96.3
S-N-0714-69-1_tr	4727	4587	140	97
S-N-0714-69-2_fw	4522	4372	150	96.7
S-N-0714-69-2_tr	4575	4423	152	96.7
S-N-0714-69-3_fw	7527	7433	94	98.8
S-N-0714-69-3_tr	8110	8011	99	98.8
S-N-0714-69-5_fw	4736	4551	185	96.1
S-N-0714-69-5_tr	4953	4715	238	95.2
S-N-0714-69-7_fw	2851	2656	195	93.2
S-N-0714-69-7_tr	2897	2679	218	92.5
S-N-0714-69-8_fw	3092	3017	75	97.6
S-N-0714-69-8_tr	2893	2815	78	97.3
S-N-0715-10_fw	3361	3322	39	98.8
S-N-0715-10_tr	2782	2750	32	98.8
S-N-0715-11_fw	2749	2710	39	98.6
S-N-0715-11_tr	2650	2611	39	98.5
S-N-0715-12_fw	5461	5433	28	99.5
S-N-0715-12_tr	5735	5703	32	99.4
S-N-0715-13_fw	2664	2630	34	98.7
S-N-0715-13_tr	2831	2802	29	99
S-N-0715-14_fw	2657	2633	24	99.1
S-N-0715-14_tr	2913	2895	18	99.4
S-N-0715-15_fw	3028	2995	33	98.9
S-N-0715-15_tr	3192	3162	30	99.1
S-N-0715-16_fw	3007	2971	36	98.8
S-N-0715-16_tr	3204	3156	48	98.5
S-N-0715-17_fw	2641	2604	37	98.6
S-N-0715-17_tr	2740	2705	35	98.7
S-N-0715-18_fw	4117	4097	20	99.5
S-N-0715-18_tr	4030	4008	22	99.5
S-N-0715-19_fw	2629	2607	22	99.2
S-N-0715-19_tr	2742	2715	27	99
S-N-0715-1_fw	2077	2023	54	97.4
S-N-0715-1_tr	1824	1782	42	97.7
S-N-0715-20_fw	4240	4206	34	99.2
S-N-0715-20_tr	3034	2996	38	98.7
S-N-0715-21_fw	1128	1114	14	98.8
S-N-0715-21_tr	1354	1342	12	99.1
S-N-0715-2_fw	3519	3483	36	99
S-N-0715-2_tr	3566	3524	42	98.8
S-N-0715-3_fw	3355	3311	44	98.7
S-N-0715-3_tr	3696	3658	38	99
S-N-0715-4_fw	5303	5263	40	99.2
S-N-0715-4_tr	5539	5498	41	99.3
S-N-0715-5_fw	5940	5842	98	98.4
S-N-0715-5_tr	6045	5971	74	98.8
S-N-0715-6_fw	2389	2328	61	97.4
S-N-0715-6_tr	2399	2336	63	97.4
S-N-0715-7_fw	2819	2754	65	97.7
S-N-0715-7_tr	3096	3022	74	97.6
S-N-0715-8_fw	3755	3696	59	98.4
S-N-0715-8_tr	3524	3445	79	97.8
S-N-0715-9_fw	3070	3050	20	99.3
S-N-0715-9_tr	3010	2995	15	99.5
S-N-0716-14_fw	1997	1966	31	98.4
S-N-0716-14_tr	1997	1958	39	98
S-N-0716-15_fw	2353	2241	112	95.2
S-N-0716-15_tr	2168	2026	142	93.5
S-N-0716-16_fw	4941	4926	15	99.7
S-N-0716-16_tr	4878	4802	76	98.4
S-N-0716-18_fw	3016	2957	59	98
S-N-0716-18_tr	2994	2919	75	97.5
S-N-0716-19_fw	1881	1840	41	97.8
S-N-0716-19_tr	1973	1928	45	97.7
S-N-0716-1_fw	3251	3179	72	97.8
S-N-0716-1_tr	3425	3340	85	97.5
S-N-0716-21_fw	3075	2913	162	94.7
S-N-0716-21_tr	2822	2656	166	94.1
S-N-0716-24_fw	5221	5203	18	99.7
S-N-0716-24_tr	5488	5432	56	99
S-N-0716-28_fw	4261	4149	112	97.4
S-N-0716-28_tr	4388	4229	159	96.4
S-N-0716-31_fw	3651	3534	117	96.8
S-N-0716-31_tr	3652	3553	99	97.3
S-N-0716-33_fw	5822	5809	13	99.8
S-N-0716-33_tr	5216	5172	44	99.2
S-N-0716-35_fw	3001	2952	49	98.4
S-N-0716-35_tr	3080	2990	90	97.1
S-N-0716-36_fw	2145	2081	64	97
S-N-0716-36_tr	1605	1545	60	96.3
S-N-0716-37_fw	1201	1164	37	96.9
S-N-0716-37_tr	1316	1269	47	96.4
S-N-0716-39_fw	3059	2985	74	97.6
S-N-0716-39_tr	3286	3217	69	97.9
S-N-0716-41_fw	2104	2012	92	95.6
S-N-0716-41_tr	2033	1954	79	96.1
S-N-0716-42_fw	3323	3246	77	97.7
S-N-0716-42_tr	3397	3279	118	96.5
S-N-0716-45_fw	2636	2541	95	96.4
S-N-0716-45_tr	2601	2504	97	96.3
S-N-0716-50_fw	3864	3802	62	98.4
S-N-0716-50_tr	4228	4126	102	97.6
S-N-0716-54_fw	2570	2483	87	96.6
S-N-0716-54_tr	2637	2535	102	96.1
S-N-0716-58_fw	1752	1694	58	96.7
S-N-0716-58_tr	1701	1647	54	96.8
S-N-0716-64_fw	5723	5703	20	99.7
S-N-0716-64_tr	5964	5917	47	99.2
S-N-0716-65_fw	4406	4355	51	98.8
S-N-0716-65_tr	4613	4508	105	97.7
S-N-0716-66_fw	2196	2065	131	94
S-N-0716-66_tr	1958	1843	115	94.1
S-N-0716-67_fw	5381	5336	45	99.2
S-N-0716-67_tr	4827	4697	130	97.3
S-N-0716-68_fw	5828	5773	55	99.1
S-N-0716-68_tr	6480	6428	52	99.2
S-N-0716-71_fw	2016	1965	51	97.5
S-N-0716-71_tr	2385	2311	74	96.9
S-N-0716-74_fw	5711	5606	105	98.2
S-N-0716-74_tr	6159	6031	128	97.9
S-N-0716-78_fw	6925	6841	84	98.8
S-N-0716-78_tr	7624	7421	203	97.3
S-N-0716-8_fw	2257	2158	99	95.6
S-N-0716-8_tr	2124	2003	121	94.3
S-N-0814-1_fw	3714	3638	76	98
S-N-0814-1_tr	4045	3980	65	98.4
S-N-0814-2_fw	3200	3116	84	97.4
S-N-0814-2_tr	3379	3285	94	97.2
S-N-0814-3_fw	2593	2545	48	98.1
S-N-0814-3_tr	2901	2834	67	97.7
S-N-0814-4_fw	7541	7480	61	99.2
S-N-0814-4_tr	8380	8285	95	98.9
S-N-0814-5_fw	1991	1860	131	93.4
S-N-0814-5_tr	1974	1866	108	94.5
S-N-0814-6_fw	2872	2860	12	99.6
S-N-0814-6_tr	3262	3251	11	99.7
S-N-0814-7_fw	2361	2304	57	97.6
S-N-0814-7_tr	2320	2271	49	97.9
S-N-0814-8_fw	2936	2823	113	96.2
S-N-0814-8_tr	3181	3045	136	95.7
S-N-0814-9_fw	5429	5412	17	99.7
S-N-0814-9_tr	5917	5871	46	99.2
S-N-0815-1_fw	2727	2669	58	97.9
S-N-0815-1_tr	2895	2837	58	98
S-N-0815-2_fw	1982	1940	42	97.9
S-N-0815-2_tr	1991	1952	39	98
S-N-0815-3_fw	3142	3078	64	98
S-N-0815-3_tr	3274	3214	60	98.2
S-N-0815-4_fw	1625	1588	37	97.7
S-N-0815-4_tr	1712	1673	39	97.7
S-N-0815-5_fw	2710	2680	30	98.9
S-N-0815-5_tr	2901	2875	26	99.1
S-N-0815-6_fw	1758	1681	77	95.6
S-N-0815-6_tr	1752	1696	56	96.8
S-N-0816-10_fw	5082	4925	157	96.9
S-N-0816-10_tr	5201	5014	187	96.4
S-N-0816-11_fw	5282	5138	144	97.3
S-N-0816-11_tr	5823	5629	194	96.7
S-N-0816-1_fw	4062	4013	49	98.8
S-N-0816-1_tr	4661	4612	49	98.9
S-N-0816-2_fw	2591	2498	93	96.4
S-N-0816-2_tr	2939	2855	84	97.1
S-N-0816-3_fw	5665	5621	44	99.2
S-N-0816-3_tr	5441	5363	78	98.6
S-N-0816-4_fw	1520	1458	62	95.9
S-N-0816-4_tr	1613	1555	58	96.4
S-N-0816-5_fw	3675	3599	76	97.9
S-N-0816-5_tr	3319	3252	67	98
S-N-0816-6_fw	9065	8887	178	98
S-N-0816-6_tr	9486	9309	177	98.1
S-N-0816-7_fw	12285	12256	29	99.8
S-N-0816-7_tr	13677	13562	115	99.2
S-N-0816-8_fw	9210	9150	60	99.3
S-N-0816-8_tr	9609	9512	97	99
S-N-0816-9_fw	6078	6015	63	99
S-N-0816-9_tr	6522	6448	74	98.9
S-N-0914-1_fw	1292	1248	44	96.6
S-N-0914-1_tr	1564	1516	48	96.9
S-N-0914-2_fw	1800	1714	86	95.2
S-N-0914-2_tr	1805	1722	83	95.4
S-N-0914-3_fw	6400	6388	12	99.8
S-N-0914-3_tr	6876	6849	27	99.6
S-N-0914-4_fw	4570	4541	29	99.4
S-N-0914-4_tr	5196	5156	40	99.2
S-N-0914-5_fw	3674	3635	39	98.9
S-N-0914-5_tr	3963	3897	66	98.3
S-N-0915-1_fw	2900	2871	29	99
S-N-0915-1_tr	2983	2950	33	98.9
S-N-0915-2_fw	4019	3969	50	98.8
S-N-0915-2_tr	3968	3907	61	98.5
S-N-0915-3_fw	8326	8313	13	99.8
S-N-0915-3_tr	8872	8847	25	99.7
S-N-0915-4_fw	4093	3987	106	97.4
S-N-0915-4_tr	3842	3722	120	96.9
S-N-0915-5_fw	8503	8485	18	99.8
S-N-0915-5_tr	7429	7395	34	99.5
S-N-0915-6_fw	8352	8308	44	99.5
S-N-0915-6_tr	8684	8632	52	99.4
S-N-0916-1_fw	3173	3041	132	95.8
S-N-0916-1_tr	3560	3412	148	95.8
S-N-0916-2_fw	1657	1612	45	97.3
S-N-0916-2_tr	1673	1635	38	97.7
S-N-0916-3_fw	1826	1756	70	96.2
S-N-0916-3_tr	1876	1809	67	96.4
S-N-0916-4_fw	3688	3618	70	98.1
S-N-0916-4_tr	2994	2921	73	97.6
S-N-0916-5_fw	1423	1402	21	98.5
S-N-0916-5_tr	1732	1694	38	97.8
S-N-1014-10_fw	2624	2557	67	97.4
S-N-1014-10_tr	2781	2705	76	97.3
S-N-1014-11_fw	2753	2729	24	99.1
S-N-1014-11_tr	2759	2725	34	98.8
S-N-1014-12_fw	4472	4423	49	98.9
S-N-1014-12_tr	4879	4825	54	98.9
S-N-1014-13_fw	3254	3136	118	96.4
S-N-1014-13_tr	3541	3376	165	95.3
S-N-1014-1_fw	2011	1910	101	95
S-N-1014-1_tr	2036	1964	72	96.5
S-N-1014-2_fw	3101	2933	168	94.6
S-N-1014-2_tr	3286	3099	187	94.3
S-N-1014-3_fw	1813	1696	117	93.5
S-N-1014-3_tr	1429	1339	90	93.7
S-N-1014-4_fw	791	757	34	95.7
S-N-1014-4_tr	996	965	31	96.9
S-N-1014-5_fw	1675	1626	49	97.1
S-N-1014-5_tr	1967	1930	37	98.1
S-N-1014-6_fw	1911	1811	100	94.8
S-N-1014-6_tr	1938	1842	96	95
S-N-1014-7_fw	2705	2563	142	94.8
S-N-1014-7_tr	2889	2703	186	93.6
S-N-1014-8_fw	1918	1863	55	97.1
S-N-1014-8_tr	2022	1955	67	96.7
S-N-1014-9_fw	1590	1494	96	94
S-N-1014-9_tr	1684	1559	125	92.6
S-N-1015-10_fw	7501	7433	68	99.1
S-N-1015-10_tr	8008	7899	109	98.6
S-N-1015-11_fw	7191	7147	44	99.4
S-N-1015-11_tr	7591	7499	92	98.8
S-N-1015-12_fw	5137	4847	290	94.4
S-N-1015-12_tr	5167	4870	297	94.3
S-N-1015-13_fw	5752	5532	220	96.2
S-N-1015-13_tr	6196	5914	282	95.4
S-N-1015-14_fw	4418	4312	106	97.6
S-N-1015-14_tr	4630	4530	100	97.8
S-N-1015-15_fw	5935	5846	89	98.5
S-N-1015-15_tr	6384	6270	114	98.2
S-N-1015-16_fw	11159	11138	21	99.8
S-N-1015-16_tr	10502	10369	133	98.7
S-N-1015-17_fw	3513	3347	166	95.3
S-N-1015-17_tr	3622	3464	158	95.6
S-N-1015-1_fw	4584	4335	249	94.6
S-N-1015-1_tr	5079	4811	268	94.7
S-N-1015-2_fw	8152	8145	7	99.9
S-N-1015-2_tr	8707	8662	45	99.5
S-N-1015-3_fw	6095	5924	171	97.2
S-N-1015-3_tr	6333	6146	187	97
S-N-1015-4_fw	8556	8460	96	98.9
S-N-1015-4_tr	9469	9135	334	96.5
S-N-1015-5_fw	9193	9062	131	98.6
S-N-1015-5_tr	9962	9785	177	98.2
S-N-1015-6_fw	7356	7152	204	97.2
S-N-1015-6_tr	7494	7256	238	96.8
S-N-1015-7_fw	5798	5768	30	99.5
S-N-1015-7_tr	6017	5970	47	99.2
S-N-1015-8_fw	7937	7850	87	98.9
S-N-1015-8_tr	7093	6964	129	98.2
S-N-1015-9_fw	8795	8595	200	97.7
S-N-1015-9_tr	8769	8553	216	97.5
S-N-1016-2_fw	5366	5349	17	99.7
S-N-1016-2_tr	6099	6073	26	99.6
S-N-1016-3_fw	6380	6354	26	99.6
S-N-1016-3_tr	6765	6711	54	99.2
S-N-1016-5_fw	5170	5094	76	98.5
S-N-1016-5_tr	5381	5286	95	98.2
S-N-1016-6_fw	3487	3428	59	98.3
S-N-1016-6_tr	3743	3660	83	97.8
S-N-1016-7_fw	6469	6454	15	99.8
S-N-1016-7_tr	7253	7212	41	99.4
S-N-1016-8_fw	7544	7525	19	99.7
S-N-1016-8_tr	7956	7911	45	99.4
S-N-1115-1_fw	7403	7322	81	98.9
S-N-1115-1_tr	5894	5788	106	98.2
S-N-1115-2_fw	5842	5818	24	99.6
S-N-1115-2_tr	6675	6614	61	99.1
AC_1_fw	228	218	10	95.6
AC_1_tr	269	257	12	95.5
AC_10_fw	46	44	2	95.7
AC_10_tr	55	55	0	100
AC_11_fw	61	59	2	96.7
AC_11_tr	72	70	2	97.2
AC_12_fw	68	67	1	98.5
AC_12_tr	50	48	2	96
AC_13_fw	69	67	2	97.1
AC_13_tr	57	57	0	100
AC_14_fw	53	52	1	98.1
AC_14_tr	42	40	2	95.2
AC_15_fw	61	60	1	98.4
AC_15_tr	66	65	1	98.5
AC_16_fw	213	211	2	99.1
AC_16_tr	293	293	0	100
AC_17_fw	11	11	0	100
AC_17_tr	33	32	1	97
AC_18_fw	12	11	1	91.7
AC_18_tr	24	24	0	100
AC_19_fw	61	61	0	100
AC_19_tr	78	75	3	96.2
AC_2_fw	3148	3140	8	99.7
AC_2_tr	3230	3224	6	99.8
AC_20_fw	27	26	1	96.3
AC_20_tr	34	32	2	94.1
AC_21_fw	184	184	0	100
AC_21_tr	262	261	1	99.6
AC_3_fw	428	424	4	99.1
AC_3_tr	479	474	5	99
AC_4_fw	860	848	12	98.6
AC_4_tr	932	923	9	99
AC_5_fw	2902	2897	5	99.8
AC_5_tr	3001	2994	7	99.8
AC_6_fw	2242	2233	9	99.6
AC_6_tr	2335	2326	9	99.6
AC_7_fw	1565	1563	2	99.9
AC_7_tr	1549	1548	1	99.9
AC_8_fw	100	95	5	95
AC_8_tr	95	90	5	94.7
AC_9_fw	125	121	4	96.8
AC_9_tr	136	136	0	100
EC_1_fw	5204	5188	16	99.7
EC_1_tr	5737	5697	40	99.3
EC_10_fw	5224	5195	29	99.4
EC_10_tr	5974	5957	17	99.7
EC_11_fw	8546	8534	12	99.9
EC_11_tr	10324	10310	14	99.9
EC_12_fw	8846	8837	9	99.9
EC_12_tr	9867	9844	23	99.8
EC_2_fw	6714	6704	10	99.9
EC_2_tr	6529	6506	23	99.6
EC_3_fw	7967	7942	25	99.7
EC_3_tr	7770	7719	51	99.3
EC_4_fw	5436	5401	35	99.4
EC_4_tr	3868	3844	24	99.4
EC_5_fw	4813	4808	5	99.9
EC_5_tr	5764	5757	7	99.9
EC_6_fw	6178	6165	13	99.8
EC_6_tr	7299	7281	18	99.8
EC_7_fw	7263	7129	134	98.2
EC_7_tr	7830	7698	132	98.3
EC_8_fw	4728	4705	23	99.5
EC_8_tr	5151	5108	43	99.2
EC_9_fw	6810	6802	8	99.9
EC_9_tr	7653	7644	9	99.9
HC_1_fw	7737	7697	40	99.5
HC_1_tr	8580	8521	59	99.3
HC_10_fw	8277	8264	13	99.8
HC_10_tr	8828	8817	11	99.9
HC_11_fw	7840	7829	11	99.9
HC_11_tr	8285	8260	25	99.7
HC_12_fw	9072	9063	9	99.9
HC_12_tr	10055	10012	43	99.6
HC_2_fw	6756	6742	14	99.8
HC_2_tr	7726	7705	21	99.7
HC_3_fw	8653	8638	15	99.8
HC_3_tr	9889	9875	14	99.9
HC_4_fw	3866	3856	10	99.7
HC_4_tr	4148	4136	12	99.7
HC_5_fw	5585	5569	16	99.7
HC_5_tr	5753	5729	24	99.6
HC_6_fw	5007	5001	6	99.9
HC_6_tr	4295	4291	4	99.9
HC_7_fw	6945	6933	12	99.8
HC_7_tr	7230	7216	14	99.8
HC_8_fw	6307	6287	20	99.7
HC_8_tr	6959	6923	36	99.5
HC_9_fw	5334	5327	7	99.9
HC_9_tr	5703	5691	12	99.8
MOCK_1_fw	3521	3520	1	100
MOCK_1_tr	4302	4295	7	99.8
MOCK_2_fw	3366	3361	5	99.9
MOCK_2_tr	4282	4281	1	100
MOCK_3_fw	2644	2642	2	99.9
MOCK_3_tr	3699	3696	3	99.9

## Sheet: 2- FROGS pre-process
Filtering by sample : details on full length amplicon reads
Samples	% kept	input sequences	with 5' primer	with 3' primer	with expected length	without N
S-F-0216-1	85	5993	5612	5582	5094	5094
S-F-0217-1	88.66	6736	6467	6453	5972	5972
S-F-0217-2	84.18	3444	3186	3173	2899	2899
S-F-0315-1	84.51	4306	4036	4020	3639	3639
S-F-0316-1	90.92	7575	7442	7430	6887	6887
S-F-0316-2	91.25	6002	5843	5819	5477	5477
S-F-0317-1	92.92	6634	6349	6323	6164	6164
S-F-0317-2	85.39	9165	8518	8486	7826	7826
S-F-0414-1	90.48	2669	2507	2500	2415	2415
S-F-0415-1	96.07	5160	5072	5068	4957	4957
S-F-0415-2	92.63	6997	6828	6817	6481	6481
S-F-0415-3	77.91	3952	3477	3374	3079	3079
S-F-0416-1	62.96	21582	21372	21353	13589	13589
S-F-0514-1	94.63	6724	6586	6572	6363	6363
S-F-0514-2	85.66	8903	8567	8537	7626	7626
S-F-0515-1	92.27	4569	4484	4477	4216	4216
S-F-0515-2	80.83	3996	3886	3872	3230	3230
S-F-0515-3	89.06	7643	7474	7451	6807	6807
S-F-0515-4	65.56	10557	10182	10117	6921	6921
S-F-0515-5	88.32	3904	3754	3740	3448	3448
S-F-0517-1	87.98	4926	4614	4572	4334	4334
S-F-0614-1	77.48	6060	5777	5743	4695	4695
S-F-0614-2	82.23	7177	6942	6925	5902	5902
S-F-0615-1	92.67	4462	4344	4337	4135	4135
S-F-0615-2	73.47	4127	3790	3746	3032	3032
S-F-0615-3	82.89	3379	3308	3305	2801	2801
S-F-0615-4	78.05	7231	6932	6917	5644	5644
S-F-0714-53-1	76.6	9910	9327	9270	7591	7591
S-F-0714-53-2	75.14	8251	7985	7981	6200	6200
S-F-0714-53-3	82.63	9067	8835	8824	7492	7492
S-F-0715-1	83.53	5277	5130	5110	4408	4408
S-F-0716-654-1	61.38	12719	12342	12274	7807	7807
S-F-0716-655-1	80.27	9905	9816	9805	7951	7951
S-F-0716-656-1	77	14432	14170	14131	11112	11112
S-F-1115-1	68.45	20616	20297	20259	14112	14112
S-M-0315-1	65.7	4889	4608	4579	3212	3212
S-M-0315-2	61.49	4085	3744	3692	2512	2512
S-M-0414-1	83.55	9674	9369	9352	8083	8083
S-M-0414-2	26.54	3150	2833	2815	836	836
S-M-0415-1	67.02	4208	3434	3408	2820	2820
S-M-0415-2	87.52	8720	8610	8582	7632	7632
S-M-0514-1	80.13	8921	8711	8683	7148	7148
S-M-0514-2	35.05	6125	5381	5326	2147	2147
S-M-0515-1	33.6	9246	8101	8063	3107	3107
S-M-0515-2	50.23	3414	3189	3178	1715	1715
S-M-0515-3	42.32	7196	6452	6428	3045	3045
S-M-0515-4	50.2	6209	5897	5836	3117	3117
S-M-0515-5	48.48	3457	3214	3182	1676	1676
S-M-0515-6	56.72	6216	6003	5983	3526	3526
S-M-0515-7	55.42	8409	7689	7653	4660	4660
S-M-0515-8	60.3	5101	4907	4891	3076	3076
S-M-0614-1	55.56	4881	4625	4613	2712	2712
S-M-0614-2	52.59	3797	3511	3500	1997	1997
S-M-0615-1	40.84	4966	4693	4679	2028	2028
S-M-0615-2	82.27	5900	5607	5590	4854	4854
S-M-0615-3	52.21	3099	2719	2699	1618	1618
S-M-0615-4	34.61	5527	5114	5059	1913	1913
S-M-0615-5	52.34	4614	4257	4241	2415	2415
S-M-0615-6	76.69	6551	6214	6200	5024	5024
S-M-0714-55-1	35.96	1799	1582	1563	647	647
S-M-0714-68-1	37.9	4182	3888	3867	1585	1585
S-M-0715-1	42.75	6793	6500	6457	2904	2904
S-M-0715-2	32.09	6457	6005	5659	2072	2072
S-M-0715-3	60.44	6102	5919	5910	3688	3688
S-M-0716-1	40.05	20217	19510	19438	8097	8097
S-M-1014-1	26.55	5469	4681	4638	1452	1452
S-M-1015-1	42.31	15019	14697	14656	6354	6354
S-N-0115-1	54.78	4341	4045	4036	2378	2378
S-N-0115-2	75.47	3273	3056	3042	2470	2470
S-N-0116-1	47.92	13229	12314	12229	6339	6339
S-N-0116-2	81.34	20071	19832	19807	16326	16326
S-N-0116-3	29.4	8598	8022	7993	2528	2528
S-N-0116-4	52.99	7182	6646	6607	3806	3806
S-N-0116-5	92.3	12484	12285	12269	11523	11523
S-N-0116-6	46.03	14151	12906	12637	6514	6514
S-N-0116-7	77.46	3332	2958	2951	2581	2581
S-N-0116-8	73.06	7469	6935	6909	5457	5457
S-N-0116-9	51.07	8337	7775	7728	4258	4258
S-N-0215-1	88.04	5503	5274	5231	4845	4845
S-N-0215-2	74.72	4209	3965	3949	3145	3145
S-N-0215-3	82.73	6498	6303	5828	5376	5376
S-N-0216-1	44.76	5062	4627	4618	2266	2266
S-N-0216-10	72.01	6053	5772	5747	4359	4359
S-N-0216-2	66.77	4893	4340	4318	3267	3267
S-N-0216-3	50.96	7135	6364	6291	3636	3636
S-N-0216-4	50.73	6743	4908	4812	3421	3421
S-N-0216-5	31.71	7953	6810	6169	2522	2522
S-N-0216-6	40.87	8652	6639	6592	3536	3536
S-N-0216-7	74.45	5292	5011	5001	3940	3940
S-N-0216-8	42.56	7683	6829	6776	3270	3270
S-N-0216-9	76.39	6545	6222	6195	5000	5000
S-N-0217-1	83.1	1361	1292	1290	1131	1131
S-N-0217-2	75.48	2631	2375	2356	1986	1986
S-N-0217-3	58.89	1676	1367	1355	987	987
S-N-0217-4	63.96	1820	1667	1660	1164	1164
S-N-0217-5	74.12	1704	1590	1585	1263	1263
S-N-0217-6	88.35	2025	1969	1955	1789	1789
S-N-0315-11	77.57	2992	2653	2606	2321	2321
S-N-0315-13	86.14	4720	4342	4327	4066	4066
S-N-0315-14	59.49	8233	7942	7908	4898	4898
S-N-0315-16	85.91	6261	6056	6036	5379	5379
S-N-0315-18	94.27	12471	12243	12229	11757	11757
S-N-0315-19	88.09	5845	5659	5636	5149	5149
S-N-0315-2	68.6	7482	6819	6789	5133	5133
S-N-0315-20	90.85	9756	9403	9381	8863	8863
S-N-0315-21	90.67	10028	9802	9768	9092	9092
S-N-0315-22	91.88	9624	9427	9418	8843	8843
S-N-0315-23	86.5	3653	3412	3398	3160	3160
S-N-0315-24	72.99	5031	4708	4694	3672	3672
S-N-0315-25	61.71	5241	4732	4079	3234	3234
S-N-0315-26	90.39	4141	4017	4008	3743	3743
S-N-0315-27	77.88	4367	4111	4058	3401	3401
S-N-0315-28	78.62	7381	6824	6788	5803	5803
S-N-0315-3	83.37	7322	7151	7137	6104	6104
S-N-0315-30	73.99	5263	4957	4932	3894	3894
S-N-0315-31	70.38	5524	5165	5133	3888	3888
S-N-0315-32	87.94	4902	4680	4669	4311	4311
S-N-0315-33	70.28	9072	8537	8033	6376	6376
S-N-0315-34	81.04	6038	5777	5734	4893	4893
S-N-0315-37	70.4	5260	4408	4393	3703	3703
S-N-0315-39	81.23	6509	6140	6119	5287	5287
S-N-0315-4	82.17	8600	8226	8200	7067	7067
S-N-0315-40	79.94	5698	5335	5301	4555	4555
S-N-0315-41	89.22	7827	7650	7638	6983	6983
S-N-0315-42	56.28	3337	3092	3077	1878	1878
S-N-0315-44	67.86	3363	3070	3012	2282	2282
S-N-0315-9	83.76	7055	6689	6680	5909	5909
S-N-0316-1	96.52	18010	17719	17678	17383	17383
S-N-0316-10	82.76	14731	14409	14385	12192	12192
S-N-0316-11	40.6	7029	6181	6125	2854	2854
S-N-0316-12	77.43	8389	8305	8274	6496	6496
S-N-0316-13	59.84	5821	5039	4971	3483	3483
S-N-0316-14	52.96	6735	5526	5406	3567	3567
S-N-0316-15	71.59	9527	9438	9394	6820	6820
S-N-0316-16	69.98	7902	7458	7394	5530	5530
S-N-0316-17	72.14	6188	5877	5857	4464	4464
S-N-0316-18	86.15	16098	15852	15820	13868	13868
S-N-0316-19	92.12	11492	11306	11295	10587	10587
S-N-0316-2	56.23	6196	5396	5357	3484	3484
S-N-0316-20	54.52	6141	5075	5057	3348	3348
S-N-0316-21	61.35	4784	4264	4215	2935	2935
S-N-0316-22	71.86	6930	6344	6319	4980	4980
S-N-0316-23	52.57	7645	7210	7182	4019	4019
S-N-0316-24	46.95	8614	8369	8329	4044	4044
S-N-0316-25	64.69	9232	8509	8469	5972	5972
S-N-0316-26	35.25	8192	7378	7334	2888	2888
S-N-0316-3	43.49	14499	14217	14180	6306	6306
S-N-0316-4	57.48	6891	6106	6092	3961	3961
S-N-0316-5	46.66	6112	4340	4306	2852	2852
S-N-0316-6	59.41	10947	10015	9982	6504	6504
S-N-0316-7	89.65	14160	13877	13832	12695	12695
S-N-0316-8	79.78	6553	6120	6111	5228	5228
S-N-0316-9	92.15	17563	17372	17354	16185	16185
S-N-0317-1	81.15	1973	1835	1822	1601	1601
S-N-0317-10	62.53	1337	1176	1165	836	836
S-N-0317-11	71.14	2422	2153	2130	1723	1723
S-N-0317-12	78.42	1478	1368	1362	1159	1159
S-N-0317-14	84.36	921	866	859	777	777
S-N-0317-15	73.88	1386	1243	1225	1024	1024
S-N-0317-17	82.12	1840	1687	1672	1511	1511
S-N-0317-18	83.84	1615	1542	1535	1354	1354
S-N-0317-19	81.21	1022	967	961	830	830
S-N-0317-21	92.57	3485	3417	3409	3226	3226
S-N-0317-25	87.66	1516	1460	1454	1329	1329
S-N-0317-26	84.55	1502	1419	1408	1270	1270
S-N-0317-29	87.2	1969	1890	1886	1717	1717
S-N-0317-30	75.66	1068	963	955	808	808
S-N-0317-32	58.39	1466	1303	1295	856	856
S-N-0317-33	59.84	1103	979	838	660	660
S-N-0317-34	79.76	746	704	702	595	595
S-N-0317-35	70.21	1477	1330	1305	1037	1037
S-N-0317-36	75.17	2006	1798	1782	1508	1508
S-N-0317-38	37.41	1446	1101	1059	541	541
S-N-0317-39	71.67	1087	957	940	779	779
S-N-0317-4	73.7	1247	1144	1135	919	919
S-N-0317-41	82.48	1193	1120	1117	984	984
S-N-0317-43	93.01	2203	2158	2143	2049	2049
S-N-0317-44	78.15	801	748	746	626	626
S-N-0317-45	64.27	1069	883	871	687	687
S-N-0317-49	75.59	1057	941	926	799	799
S-N-0317-51	61.62	912	824	820	562	562
S-N-0317-54	74.35	1076	978	974	800	800
S-N-0317-8	74.2	2019	1818	1802	1498	1498
S-N-0414-1	52.35	6512	4545	4301	3409	3409
S-N-0414-11	38.66	7542	5640	5303	2916	2916
S-N-0414-13	82.74	7845	7195	7114	6491	6491
S-N-0414-14	56.38	6941	4725	4582	3913	3913
S-N-0414-15	30.07	11694	6617	5798	3516	3516
S-N-0414-16	70.32	8942	7911	7755	6288	6288
S-N-0414-18	79.28	10097	9397	9262	8005	8005
S-N-0414-19	59.92	9487	6906	6473	5685	5685
S-N-0414-22	53.52	8446	5854	5387	4520	4520
S-N-0414-23	30.12	16287	10000	9432	4905	4905
S-N-0414-24	71.21	9483	8279	7699	6753	6753
S-N-0414-26	58.77	2348	2156	2142	1380	1380
S-N-0414-3	47.62	10928	7369	6809	5204	5204
S-N-0414-30	36.83	3258	2731	2711	1200	1200
S-N-0414-35	50.37	7509	5504	5388	3782	3782
S-N-0414-36	93.86	9787	9516	9470	9186	9186
S-N-0414-39	51.04	8597	5888	5445	4388	4388
S-N-0414-4	46.74	9281	6438	6167	4338	4338
S-N-0414-42	80.74	15028	13443	13136	12134	12134
S-N-0414-44	32.08	10958	6775	6291	3515	3515
S-N-0414-48	46.7	5259	3560	3292	2456	2456
S-N-0414-5	63.79	15584	11924	11485	9941	9941
S-N-0414-52	86.04	11274	10372	10345	9700	9700
S-N-0414-55	82.06	13473	11872	11722	11056	11056
S-N-0414-56	85.69	10861	10263	10210	9307	9307
S-N-0414-6	58.31	9913	6793	6678	5780	5780
S-N-0414-64	62.65	3076	2590	2509	1927	1927
S-N-0414-68	61.1	21481	17596	16881	13124	13124
S-N-0414-7	39.19	12588	7796	7345	4933	4933
S-N-0414-75	60.27	8990	6532	6252	5418	5418
S-N-0414-81	94.62	15783	15343	15246	14934	14934
S-N-0414-90	75.3	10988	9460	9248	8274	8274
S-N-0414-92	75.94	4218	3772	3652	3203	3203
S-N-0415-1	77.85	4162	3574	3534	3240	3240
S-N-0415-10	76.85	1188	1018	1013	913	913
S-N-0415-11	82.03	2732	2518	2488	2241	2241
S-N-0415-14	70.22	3512	2828	2740	2466	2466
S-N-0415-16	96.87	6226	6139	6130	6031	6031
S-N-0415-17	78.99	2227	2040	2017	1759	1759
S-N-0415-19	77.41	1868	1638	1617	1446	1446
S-N-0415-20	96.31	6043	5939	5920	5820	5820
S-N-0415-21	69.44	4175	3750	3679	2899	2899
S-N-0415-26	68.68	2037	1697	1686	1399	1399
S-N-0415-32	72.75	1842	1710	1698	1340	1340
S-N-0415-35	89.12	2693	2585	2570	2400	2400
S-N-0415-38	49.04	2039	1705	1479	1000	1000
S-N-0415-4	73.56	2621	2422	2384	1928	1928
S-N-0415-40	95	2601	2546	2543	2471	2471
S-N-0415-42	92.78	3213	3113	3094	2981	2981
S-N-0415-44	80.33	2338	2168	2143	1878	1878
S-N-0415-48	64.23	2882	2318	2292	1851	1851
S-N-0415-5	72.79	3973	3465	3400	2892	2892
S-N-0415-51	73.28	2021	1870	1842	1481	1481
S-N-0415-52	97.58	5950	5905	5900	5806	5806
S-N-0415-53	88.55	3642	3501	3392	3225	3225
S-N-0415-55	89.24	2100	2029	2028	1874	1874
S-N-0415-57	83.31	2768	2495	2485	2306	2306
S-N-0415-58	76.42	3206	3052	3036	2450	2450
S-N-0415-59	93.17	4508	4393	4380	4200	4200
S-N-0415-6	92.27	7338	7217	7212	6771	6771
S-N-0415-65	83.07	2959	2793	2744	2458	2458
S-N-0415-69	75.57	6664	6191	6149	5036	5036
S-N-0415-8	92.43	9484	9096	9043	8766	8766
S-N-0415-9	69.65	1697	1482	1474	1182	1182
S-N-0416-1	33.1	15067	14889	14867	4987	4987
S-N-0416-12	20.84	7457	7354	7341	1554	1554
S-N-0416-18	40.73	9845	9726	9714	4010	4010
S-N-0416-19	7.94	20308	20164	20144	1612	1612
S-N-0416-2	21.11	10764	10573	10557	2272	2272
S-N-0416-20	59.38	10641	10433	10426	6319	6319
S-N-0416-21	28.35	12065	11942	11928	3420	3420
S-N-0416-22	45.42	8635	8494	8486	3922	3922
S-N-0416-23	39.81	11283	11128	11117	4492	4492
S-N-0416-25	68.85	14252	14111	14085	9813	9813
S-N-0416-26	30.81	9947	9816	9810	3065	3065
S-N-0416-27	33.46	14621	14487	14474	4892	4892
S-N-0416-29	33.15	13808	13544	13515	4577	4577
S-N-0416-31	90.38	7819	7771	7756	7067	7067
S-N-0416-32	35.04	10935	10834	10814	3832	3832
S-N-0416-35	20.98	15628	15445	15428	3278	3278
S-N-0416-36	39.25	11501	11346	11333	4514	4514
S-N-0416-38	54.12	8977	8823	8789	4858	4858
S-N-0416-39	97.2	11379	11339	11323	11060	11060
S-N-0416-40	40.36	10746	10525	10511	4337	4337
S-N-0416-41	58.31	11207	11025	11015	6535	6535
S-N-0416-42	17.96	11220	11060	11054	2015	2015
S-N-0416-43	30.42	13975	13722	13701	4251	4251
S-N-0416-45	40.66	10803	10597	10577	4393	4393
S-N-0416-46	38.52	7197	7054	7040	2772	2772
S-N-0416-48	82.86	9775	9676	9660	8100	8100
S-N-0416-49	27.71	8063	7880	7868	2234	2234
S-N-0416-50	74.12	9529	9421	9406	7063	7063
S-N-0416-52	18.53	12929	12817	12799	2396	2396
S-N-0416-53	71.99	14512	14384	14362	10447	10447
S-N-0416-54	33.49	9736	9567	9548	3261	3261
S-N-0416-6	43.94	20388	20148	20131	8959	8959
S-N-0416-9	45.61	7577	7444	7440	3456	3456
S-N-0417-1	49.76	2546	1934	1892	1267	1267
S-N-0417-10	52.54	2027	1651	1625	1065	1065
S-N-0417-11	44.87	2935	2049	1965	1317	1317
S-N-0417-14	56.45	2397	2057	2034	1353	1353
S-N-0417-16	46.29	1698	1227	1203	786	786
S-N-0417-17	48.01	2516	1788	1742	1208	1208
S-N-0417-19	31.79	3847	2173	2023	1223	1223
S-N-0417-20	56.82	2258	1748	1715	1283	1283
S-N-0417-24	40.9	1873	1325	1287	766	766
S-N-0417-25	37.61	2731	1796	1740	1027	1027
S-N-0417-28	56.97	2008	1609	1573	1144	1144
S-N-0417-29	39.23	3752	2935	2864	1472	1472
S-N-0417-30	33.93	1686	1224	1206	572	572
S-N-0417-32	54.56	1897	1527	1510	1035	1035
S-N-0417-34	44.48	3514	2983	2944	1563	1563
S-N-0417-35	18.6	2602	1535	1440	484	484
S-N-0417-36	47.24	1287	1044	1036	608	608
S-N-0417-39	60.64	1931	1632	1601	1171	1171
S-N-0417-40	36.71	3503	2420	2360	1286	1286
S-N-0417-41	50.53	3580	3002	2962	1809	1809
S-N-0417-42	52.34	2304	1622	1544	1206	1206
S-N-0417-43	94.72	7609	7382	7365	7207	7207
S-N-0417-44	28.85	3965	2423	2256	1144	1144
S-N-0417-45	69.76	1951	1622	1611	1361	1361
S-N-0417-47	56.34	3571	2648	2560	2012	2012
S-N-0417-48	52.09	4129	3362	3297	2151	2151
S-N-0417-49	94.82	8262	8081	8050	7834	7834
S-N-0417-5	39.8	2133	1399	1348	849	849
S-N-0417-7	54.1	2233	1742	1691	1208	1208
S-N-0417-8	54.89	2159	1556	1513	1185	1185
S-N-0514-1	58.91	5685	4650	4315	3349	3349
S-N-0514-101	43.21	8681	7696	7425	3751	3751
S-N-0514-104	39.51	2230	1974	1965	881	881
S-N-0514-105	93.68	12573	12212	12138	11779	11779
S-N-0514-108	38.37	4418	3655	3538	1695	1695
S-N-0514-111	90.2	6365	6076	6042	5741	5741
S-N-0514-112	54.64	4890	4254	4199	2672	2672
S-N-0514-113	71.64	8025	7523	7494	5749	5749
S-N-0514-114	50.23	4987	4058	3995	2505	2505
S-N-0514-12	69.65	4039	3494	3450	2813	2813
S-N-0514-122	53.76	6817	6432	5886	3665	3665
S-N-0514-130	81.45	13267	12497	12465	10806	10806
S-N-0514-14	56.27	4702	3943	3876	2646	2646
S-N-0514-17	51.69	5655	5264	5235	2923	2923
S-N-0514-27	75.57	2919	2569	2509	2206	2206
S-N-0514-33	73.33	3806	3454	3397	2791	2791
S-N-0514-36	49.47	5749	4253	4041	2844	2844
S-N-0514-44	72.25	3762	3325	3293	2718	2718
S-N-0514-5	66.74	8320	7228	7091	5553	5553
S-N-0514-52	64.4	2938	2535	2475	1892	1892
S-N-0514-54	69.31	2727	2193	2140	1890	1890
S-N-0514-55	78.07	3652	3353	3323	2851	2851
S-N-0514-56	57.01	5981	5292	5176	3410	3410
S-N-0514-57	68.72	5825	5476	5462	4003	4003
S-N-0514-58	69.99	2376	2138	2125	1663	1663
S-N-0514-62	76.38	4742	4409	4361	3622	3622
S-N-0514-68	60.64	3394	2739	2605	2058	2058
S-N-0514-72	63.55	1997	1838	1827	1269	1269
S-N-0514-78	90.63	8219	7922	7894	7449	7449
S-N-0514-81	95.18	11860	11616	11572	11288	11288
S-N-0514-82	37.89	6635	5157	5001	2514	2514
S-N-0514-86	68.98	3562	2983	2903	2457	2457
S-N-0514-90	82.35	2566	2457	2454	2113	2113
S-N-0515-1	39.26	6315	5550	5471	2479	2479
S-N-0515-10	72.69	5251	4950	4930	3817	3817
S-N-0515-13	48.5	2227	2070	2060	1080	1080
S-N-0515-15	77.64	3422	3287	3272	2657	2657
S-N-0515-2	42.62	7178	6794	6764	3059	3059
S-N-0515-20	68.98	14805	14690	14660	10213	10213
S-N-0515-24	37.69	6649	5349	5192	2506	2506
S-N-0515-25	43.13	5789	5188	5154	2497	2497
S-N-0515-27	30.34	3955	3350	3309	1200	1200
S-N-0515-29	35.07	4440	3887	3843	1557	1557
S-N-0515-32	37.54	5077	4547	4493	1906	1906
S-N-0515-39	35.97	5794	5018	4937	2084	2084
S-N-0515-40	33.09	7150	6533	6509	2366	2366
S-N-0515-51	50.4	2613	2249	2213	1317	1317
S-N-0515-52	46.07	5954	5449	5418	2743	2743
S-N-0515-67	71.35	5933	5315	5280	4233	4233
S-N-0515-68	55.71	2206	2044	2030	1229	1229
S-N-0515-69	49.72	3049	2601	2559	1516	1516
S-N-0515-7	46.55	6761	6008	5923	3147	3147
S-N-0515-71	41.29	8174	7030	6665	3375	3375
S-N-0515-72	30.97	9388	8751	8648	2907	2907
S-N-0515-73	68.51	4278	3827	3763	2931	2931
S-N-0515-75	60.51	4237	3818	3791	2564	2564
S-N-0515-79	36.36	6040	5050	4916	2196	2196
S-N-0515-85	52.46	3370	3118	3106	1768	1768
S-N-0515-86	63.89	9115	8364	8327	5824	5824
S-N-0515-87	39.43	5797	5333	5300	2286	2286
S-N-0515-9	54.76	5040	4755	4749	2760	2760
S-N-0515-90	89.96	6296	6111	6091	5664	5664
S-N-0515-94	47.63	19926	19774	19734	9491	9491
S-N-0517-11	57.42	2097	1858	1849	1204	1204
S-N-0517-12	48.94	1741	1447	1363	852	852
S-N-0517-14	70.76	1720	1513	1501	1217	1217
S-N-0517-15	43.98	2972	2154	2083	1307	1307
S-N-0517-16	55.63	1697	1364	1349	944	944
S-N-0517-17	60.14	1628	1432	1418	979	979
S-N-0517-19	51.43	1812	1294	1278	932	932
S-N-0517-20	52.87	1479	1150	1128	782	782
S-N-0517-21	59.31	3072	2713	2694	1822	1822
S-N-0517-22	66.71	2310	2076	2066	1541	1541
S-N-0517-23	95.42	5876	5782	5778	5607	5607
S-N-0517-24	63.81	3227	3009	2993	2059	2059
S-N-0517-26	48.95	1626	1283	1253	796	796
S-N-0517-27	70.01	1384	1288	1281	969	969
S-N-0517-28	85.26	3174	2940	2918	2706	2706
S-N-0517-3	49.14	2721	2029	1985	1337	1337
S-N-0517-30	57.21	2024	1641	1615	1158	1158
S-N-0517-32	35.32	2497	1631	1586	882	882
S-N-0517-33	57.67	1493	1183	1115	861	861
S-N-0517-34	67.14	1817	1441	1436	1220	1220
S-N-0517-35	57.56	2809	2267	2176	1617	1617
S-N-0517-38	73.22	1934	1717	1706	1416	1416
S-N-0517-39	48.92	2786	2323	2276	1363	1363
S-N-0517-4	59.76	2229	1852	1805	1332	1332
S-N-0517-40	90.81	5529	5280	5267	5021	5021
S-N-0517-5	76.12	1767	1506	1491	1345	1345
S-N-0517-6	50.87	2884	2590	2456	1467	1467
S-N-0517-7	59.51	3623	3072	3044	2156	2156
S-N-0517-8	93.18	7217	7126	7112	6725	6725
S-N-0517-9	56.74	2684	2240	2194	1523	1523
S-N-0614-1	73.14	9633	9257	9227	7046	7046
S-N-0614-11	60.42	8715	7395	7322	5266	5266
S-N-0614-16	63.17	5097	4772	4759	3220	3220
S-N-0614-17	74.17	3965	3680	3668	2941	2941
S-N-0614-18	67.68	4799	4470	4448	3248	3248
S-N-0614-19	67.4	4484	4197	4168	3022	3022
S-N-0614-2	70.23	6328	5825	5802	4444	4444
S-N-0614-22	48.41	6212	5361	5299	3007	3007
S-N-0614-25	52.62	2423	2151	2141	1275	1275
S-N-0614-28	61.11	6415	5622	5592	3920	3920
S-N-0614-3	60.49	5455	5142	5123	3300	3300
S-N-0614-30	57.43	7059	6714	6684	4054	4054
S-N-0614-31	47.6	4105	3563	3471	1954	1954
S-N-0614-32	92.08	8408	8334	8309	7742	7742
S-N-0614-33	62.56	4688	4321	4241	2933	2933
S-N-0614-34	46.53	7661	7101	7058	3565	3565
S-N-0614-36	61.88	14597	13986	13930	9032	9032
S-N-0614-37	88.36	12909	12845	12828	11406	11406
S-N-0614-38	57.74	9191	8660	8644	5307	5307
S-N-0614-4	55.43	5544	5226	5202	3073	3073
S-N-0614-40	87.25	12389	11788	11700	10810	10810
S-N-0614-42	72.95	4965	4704	4699	3622	3622
S-N-0614-43	59.2	20906	20458	20404	12377	12377
S-N-0614-48	58.88	16883	16630	16602	9940	9940
S-N-0614-49	80.53	10748	10544	10519	8655	8655
S-N-0614-5	82.69	9680	9427	9415	8004	8004
S-N-0614-50	57.38	10383	10038	10020	5958	5958
S-N-0614-52	73.36	7154	6705	6657	5248	5248
S-N-0614-53	84.6	10630	10458	10424	8993	8993
S-N-0614-54	48.3	7604	7107	7003	3673	3673
S-N-0615-1	70.11	4661	4236	4165	3268	3268
S-N-0615-11	50.77	5834	5272	5235	2962	2962
S-N-0615-13	60.87	7526	7197	7173	4581	4581
S-N-0615-14	56.22	3367	2985	2936	1893	1893
S-N-0615-19	60.54	4123	3880	3827	2496	2496
S-N-0615-2	65.99	4737	4299	4240	3126	3126
S-N-0615-22	94.83	13793	13704	13690	13080	13080
S-N-0615-26	49	5194	4426	4270	2545	2545
S-N-0615-30	95.71	10338	10214	10196	9894	9894
S-N-0615-31	74.94	3559	3419	3406	2667	2667
S-N-0615-33	63.73	4320	3972	3924	2753	2753
S-N-0615-35	59.96	7361	7021	6987	4414	4414
S-N-0615-38	41.56	4639	4079	3944	1928	1928
S-N-0615-39	70.07	3411	3223	3206	2390	2390
S-N-0615-4	78.03	16089	15917	15858	12554	12554
S-N-0615-47	79.35	4742	4645	4637	3763	3763
S-N-0615-49	65.28	4686	4316	4295	3059	3059
S-N-0615-56	58.48	3442	3015	2974	2013	2013
S-N-0615-58	71.7	2834	2646	2633	2032	2032
S-N-0615-59	57.5	2873	2586	2536	1652	1652
S-N-0615-60	52.81	4355	3594	3510	2300	2300
S-N-0615-61	76.29	3969	3650	3622	3028	3028
S-N-0615-62	56.63	3000	2660	2631	1699	1699
S-N-0615-63	94.01	7544	7412	7398	7092	7092
S-N-0615-65	62.8	5500	4824	4633	3454	3454
S-N-0615-67	87.75	11571	11485	11482	10153	10153
S-N-0615-70	64.78	8056	7731	7703	5219	5219
S-N-0615-72	56.37	3415	3072	3021	1925	1925
S-N-0615-78	71.29	3723	3562	3544	2654	2654
S-N-0615-8	65.7	5849	4887	4815	3843	3843
S-N-0714-56-10	65.18	4698	4310	4259	3062	3062
S-N-0714-56-11	71.04	3937	3631	3608	2797	2797
S-N-0714-56-12	69.31	4327	4035	4016	2999	2999
S-N-0714-56-14	75.92	6280	5968	5951	4768	4768
S-N-0714-56-15	82.52	6329	6166	6150	5223	5223
S-N-0714-56-16	93.51	14726	14552	14526	13771	13771
S-N-0714-56-17	73.37	7466	7242	7206	5478	5478
S-N-0714-56-3	64.74	9320	8624	8586	6034	6034
S-N-0714-56-5	68.39	4591	4252	4231	3140	3140
S-N-0714-56-6	66.32	7248	6688	6647	4807	4807
S-N-0714-56-7	62.29	5136	4804	4783	3199	3199
S-N-0714-56-8	71.93	3199	3044	3017	2301	2301
S-N-0714-56-9	79.58	6112	5855	5838	4864	4864
S-N-0714-62-1	88.53	12943	12662	12640	11458	11458
S-N-0714-62-2	68.84	8505	7854	7826	5855	5855
S-N-0714-62-3	84.83	10390	10056	10016	8814	8814
S-N-0714-62-4	73.87	8489	8318	8295	6271	6271
S-N-0714-62-5	63.42	13167	12946	12930	8350	8350
S-N-0714-62-6	65.51	13000	12431	12365	8516	8516
S-N-0714-62-7	83.11	7971	7667	7554	6625	6625
S-N-0714-62-8	75.92	8261	8074	8039	6272	6272
S-N-0714-62-9	63.73	9785	8875	8833	6236	6236
S-N-0714-69-1	57.69	8925	8051	7865	5149	5149
S-N-0714-69-10	73.5	4717	4566	4550	3467	3467
S-N-0714-69-11	44.38	5318	5069	5043	2360	2360
S-N-0714-69-2	57.32	8795	8053	8036	5041	5041
S-N-0714-69-3	80.53	15444	15094	15051	12437	12437
S-N-0714-69-5	52.22	9266	8685	8654	4839	4839
S-N-0714-69-7	55.99	5335	5049	5033	2987	2987
S-N-0714-69-8	69.68	5832	5498	5456	4064	4064
S-N-0715-1	80.87	3805	3560	3543	3077	3077
S-N-0715-10	78.8	6072	5965	5956	4785	4785
S-N-0715-11	75.12	5321	5050	5033	3997	3997
S-N-0715-12	79.37	11136	11045	11034	8839	8839
S-N-0715-13	64.58	5432	5280	5270	3508	3508
S-N-0715-14	81.35	5528	5309	5297	4497	4497
S-N-0715-15	86.63	6157	6071	6068	5334	5334
S-N-0715-16	77.82	6127	5952	5936	4768	4768
S-N-0715-17	67.3	5309	5204	5200	3573	3573
S-N-0715-18	82.86	8105	8009	8004	6716	6716
S-N-0715-19	92.11	5322	5241	5234	4902	4902
S-N-0715-2	73.24	7007	6782	6777	5132	5132
S-N-0715-20	91.97	7202	7015	6993	6624	6624
S-N-0715-21	90.92	2456	2434	2429	2233	2233
S-N-0715-3	78.23	6969	6765	6742	5452	5452
S-N-0715-4	63.95	10761	10545	10319	6882	6882
S-N-0715-5	88.89	11813	11391	11349	10500	10500
S-N-0715-6	69.13	4664	4563	4553	3224	3224
S-N-0715-7	81.35	5776	5595	5571	4699	4699
S-N-0715-8	50.5	7141	6889	6875	3606	3606
S-N-0715-9	94.72	6045	5970	5957	5726	5726
S-N-0716-1	76.07	6519	6269	6248	4959	4959
S-N-0716-14	61.85	3924	3749	3738	2427	2427
S-N-0716-15	60.77	4267	4025	3977	2593	2593
S-N-0716-16	94.79	9728	9639	9617	9221	9221
S-N-0716-18	54.14	5876	5596	5579	3181	3181
S-N-0716-19	49.52	3768	3588	3578	1866	1866
S-N-0716-21	40.51	5569	4984	4956	2256	2256
S-N-0716-24	91.82	10635	10567	10557	9765	9765
S-N-0716-28	39.4	8378	7737	7707	3301	3301
S-N-0716-31	38.82	7087	6786	6776	2751	2751
S-N-0716-33	96.2	10981	10943	10936	10564	10564
S-N-0716-35	65.8	5942	5622	5602	3910	3910
S-N-0716-36	63.93	3626	3342	3307	2318	2318
S-N-0716-37	45.95	2433	2229	2225	1118	1118
S-N-0716-39	67.48	6202	5840	5784	4185	4185
S-N-0716-41	59.86	3966	3588	3556	2374	2374
S-N-0716-42	67.83	6525	5960	5905	4426	4426
S-N-0716-45	57.26	5045	4763	4750	2889	2889
S-N-0716-50	62.73	7928	7591	7575	4973	4973
S-N-0716-54	67.7	5018	4681	4580	3397	3397
S-N-0716-58	66.12	3341	3129	3124	2209	2209
S-N-0716-64	94.23	11620	11508	11495	10950	10950
S-N-0716-65	59.58	8863	8469	8425	5281	5281
S-N-0716-66	58.85	3908	3658	3643	2300	2300
S-N-0716-67	43.75	10033	9717	9688	4389	4389
S-N-0716-68	85.1	12201	11998	11945	10383	10383
S-N-0716-71	61.46	4276	3971	3942	2628	2628
S-N-0716-74	43.79	11637	10986	10397	5096	5096
S-N-0716-78	86.45	14262	13790	13755	12329	12329
S-N-0716-8	53.57	4161	3901	3889	2229	2229
S-N-0814-1	60.23	7618	7306	7262	4588	4588
S-N-0814-2	48.43	6401	5455	5423	3100	3100
S-N-0814-3	54.81	5379	5190	5179	2948	2948
S-N-0814-4	52.69	15765	15556	15533	8306	8306
S-N-0814-5	59.07	3726	3538	3530	2201	2201
S-N-0814-6	96.96	6111	6066	6059	5925	5925
S-N-0814-7	62.78	4575	4371	4351	2872	2872
S-N-0814-8	72.02	5868	5479	5459	4226	4226
S-N-0814-9	83.78	11283	11115	11101	9453	9453
S-N-0815-1	68.54	5506	5199	5160	3774	3774
S-N-0815-2	58.14	3892	3734	3707	2263	2263
S-N-0815-3	60.49	6292	5748	5708	3806	3806
S-N-0815-4	68.2	3261	3154	3120	2224	2224
S-N-0815-5	90.14	5555	5487	5478	5007	5007
S-N-0815-6	77.94	3377	3070	2980	2632	2632
S-N-0816-1	46.11	8625	8422	8412	3977	3977
S-N-0816-10	53.82	9939	9401	9376	5349	5349
S-N-0816-11	71.75	10767	10206	10157	7725	7725
S-N-0816-2	73.66	5353	4911	4881	3943	3943
S-N-0816-3	32.24	10984	10575	10539	3541	3541
S-N-0816-4	48.89	3013	2720	2696	1473	1473
S-N-0816-5	59.16	6851	6399	6383	4053	4053
S-N-0816-6	52.54	18196	17611	17555	9561	9561
S-N-0816-7	96.99	25818	25642	25612	25041	25041
S-N-0816-8	59.26	18662	18469	18458	11060	11060
S-N-0816-9	94.97	12463	12300	12282	11836	11836
S-N-0914-1	79.38	2764	2630	2614	2194	2194
S-N-0914-2	86.73	3436	3257	3234	2980	2980
S-N-0914-3	73.66	13237	13129	13119	9751	9751
S-N-0914-4	78.31	9697	9521	9499	7594	7594
S-N-0914-5	59.24	7532	7382	7371	4462	4462
S-N-0915-1	74.33	5821	5758	5756	4327	4327
S-N-0915-2	80.27	7876	7636	7597	6322	6322
S-N-0915-3	90.27	17160	17050	17017	15490	15490
S-N-0915-4	54.81	7709	7380	7345	4225	4225
S-N-0915-5	73.97	15880	15643	15620	11747	11747
S-N-0915-6	72.86	16940	16620	16572	12342	12342
S-N-0916-1	55.63	6453	5759	5711	3590	3590
S-N-0916-2	53.46	3247	3080	3059	1736	1736
S-N-0916-3	53.02	3565	3308	3297	1890	1890
S-N-0916-4	64.41	6539	6290	6248	4212	4212
S-N-0916-5	59.82	3096	2957	2950	1852	1852
S-N-1014-1	76.51	3874	3567	3552	2964	2964
S-N-1014-10	77.69	5262	4888	4698	4088	4088
S-N-1014-11	70.06	5454	5215	5196	3821	3821
S-N-1014-12	84.52	9248	8988	8819	7816	7816
S-N-1014-13	84.6	6512	5971	5952	5509	5509
S-N-1014-2	74.54	6032	5401	5365	4496	4496
S-N-1014-3	56.97	3035	2434	2361	1729	1729
S-N-1014-4	81.82	1722	1629	1622	1409	1409
S-N-1014-5	78.18	3556	3193	3159	2780	2780
S-N-1014-6	59.98	3653	3124	3077	2191	2191
S-N-1014-7	52.11	5266	4063	3904	2744	2744
S-N-1014-8	78.05	3818	3447	3344	2980	2980
S-N-1014-9	38.81	3053	2647	2638	1185	1185
S-N-1015-1	43.12	9146	7698	7632	3944	3944
S-N-1015-10	40.65	15332	14912	14895	6233	6233
S-N-1015-11	51.69	14646	14221	14207	7570	7570
S-N-1015-12	59.32	9717	8889	8852	5764	5764
S-N-1015-13	56.62	11446	10605	10583	6481	6481
S-N-1015-14	50.34	8842	8078	8043	4451	4451
S-N-1015-15	61.13	12116	11868	11851	7406	7406
S-N-1015-16	90.72	21507	21313	21296	19512	19512
S-N-1015-17	49.04	6811	6152	6114	3340	3340
S-N-1015-2	95.65	16807	16606	16552	16076	16076
S-N-1015-3	47.16	12070	9802	9739	5692	5692
S-N-1015-4	70.9	17595	17347	17313	12475	12475
S-N-1015-5	90.79	18847	18061	18019	17111	17111
S-N-1015-6	52.44	14408	14067	14051	7556	7556
S-N-1015-7	50.98	11738	11409	11368	5984	5984
S-N-1015-8	62.44	14814	14254	14231	9250	9250
S-N-1015-9	45.23	17148	15931	15799	7756	7756
S-N-1016-2	26.21	11422	11270	11261	2994	2994
S-N-1016-3	24.68	13065	12978	12959	3224	3224
S-N-1016-5	37.45	10380	10203	10161	3887	3887
S-N-1016-6	71.28	7088	7012	7003	5052	5052
S-N-1016-7	43.45	13666	13436	13423	5938	5938
S-N-1016-8	29.32	15436	15050	15009	4526	4526
S-N-1115-1	51.15	13110	12682	12654	6706	6706
S-N-1115-2	66.49	12432	12279	12250	8266	8266
AC_1	52.42	475	386	342	249	249
AC_10	97.98	99	99	99	97	97
AC_11	94.57	129	127	127	122	122
AC_12	93.04	115	110	110	107	107
AC_13	86.29	124	121	120	107	107
AC_14	88.04	92	90	90	81	81
AC_15	87.2	125	121	119	109	109
AC_16	100	504	504	504	504	504
AC_17	90.7	43	40	40	39	39
AC_18	91.43	35	32	32	32	32
AC_19	91.91	136	133	132	125	125
AC_2	99.47	6364	6342	6335	6330	6330
AC_20	87.93	58	57	57	51	51
AC_21	97.98	445	440	439	436	436
AC_3	99.22	898	895	893	891	891
AC_4	99.15	1771	1766	1761	1756	1756
AC_5	99.24	5891	5867	5850	5846	5846
AC_6	99.32	4559	4536	4528	4528	4528
AC_7	99.49	3111	3107	3097	3095	3095
AC_8	85.41	185	180	180	158	158
AC_9	96.89	257	253	253	249	249
EC_1	95.81	10885	10817	10808	10429	10429
EC_10	98	11152	11032	11026	10929	10929
EC_11	99.1	18844	18755	18736	18675	18675
EC_12	99.05	18681	18608	18601	18504	18504
EC_2	96.76	13210	13162	13149	12782	12782
EC_3	99.05	15661	15596	15577	15513	15513
EC_4	98.93	9245	9211	9192	9146	9146
EC_5	97.96	10565	10544	10527	10350	10350
EC_6	98.71	13446	13409	13347	13272	13272
EC_7	98.47	14827	14681	14667	14600	14600
EC_8	97.01	9813	9753	9702	9520	9520
EC_9	99.18	14446	14401	14389	14327	14327
HC_1	97.75	16218	16112	16087	15853	15853
HC_10	99.22	17081	17029	17008	16948	16948
HC_11	90.15	16089	15985	15977	14505	14505
HC_12	98.6	19075	18971	18955	18807	18807
HC_2	98.78	14447	14384	14365	14271	14271
HC_3	98.32	18513	18443	18432	18202	18202
HC_4	98.77	7992	7948	7943	7894	7894
HC_5	97.88	11298	11137	11129	11058	11058
HC_6	98.85	9292	9259	9257	9185	9185
HC_7	97	14149	14070	14049	13725	13725
HC_8	99.04	13210	13150	13136	13083	13083
HC_9	99.08	11018	10980	10975	10917	10917
MOCK_1	99.28	7815	7786	7764	7759	7759
MOCK_2	99.36	7642	7606	7598	7593	7593
MOCK_3	99.38	6338	6308	6301	6299	6299

## Sheet: 3- Swarm clustering
Samples information
Sample	Total clusters	Shared clusters	Own clusters	Total sequences	Shared sequences	Own sequences
S-F-0216-1	471	327	144	5094	4936	158
S-F-0217-1	618	394	224	5972	5711	261
S-F-0217-2	444	312	132	2899	2760	139
S-F-0315-1	256	208	48	3639	3590	49
S-F-0316-1	475	361	114	6887	6772	115
S-F-0316-2	395	299	96	5477	5375	102
S-F-0317-1	786	542	244	6164	5913	251
S-F-0317-2	751	521	230	7826	7593	233
S-F-0414-1	220	179	41	2415	2374	41
S-F-0415-1	498	353	145	4957	4802	155
S-F-0415-2	294	231	63	6481	6418	63
S-F-0415-3	266	208	58	3079	3021	58
S-F-0416-1	530	350	180	13589	13382	207
S-F-0514-1	369	259	110	6363	6245	118
S-F-0514-2	497	394	103	7626	7522	104
S-F-0515-1	196	160	36	4216	4178	38
S-F-0515-2	206	147	59	3230	3170	60
S-F-0515-3	374	260	114	6807	6687	120
S-F-0515-4	617	442	175	6921	6739	182
S-F-0515-5	255	211	44	3448	3403	45
S-F-0517-1	345	279	66	4334	4267	67
S-F-0614-1	418	312	106	4695	4588	107
S-F-0614-2	324	261	63	5902	5838	64
S-F-0615-1	353	283	70	4135	4064	71
S-F-0615-2	225	184	41	3032	2989	43
S-F-0615-3	197	162	35	2801	2764	37
S-F-0615-4	600	364	236	5644	5353	291
S-F-0714-53-1	715	498	217	7591	7371	220
S-F-0714-53-2	781	444	337	6200	5804	396
S-F-0714-53-3	632	428	204	7492	7219	273
S-F-0715-1	289	192	97	4408	4285	123
S-F-0716-654-1	1046	640	406	7807	7384	423
S-F-0716-655-1	898	561	337	7951	7604	347
S-F-0716-656-1	1227	684	543	11112	10536	576
S-F-1115-1	1294	769	525	14112	13514	598
S-M-0315-1	555	392	163	3212	3040	172
S-M-0315-2	369	304	65	2512	2437	75
S-M-0414-1	218	157	61	8083	8022	61
S-M-0414-2	119	103	16	836	820	16
S-M-0415-1	311	250	61	2820	2750	70
S-M-0415-2	332	243	89	7632	7536	96
S-M-0514-1	599	423	176	7148	6959	189
S-M-0514-2	231	189	42	2147	2105	42
S-M-0515-1	535	364	171	3107	2872	235
S-M-0515-2	225	188	37	1715	1674	41
S-M-0515-3	587	395	192	3045	2825	220
S-M-0515-4	308	229	79	3117	3000	117
S-M-0515-5	294	229	65	1676	1610	66
S-M-0515-6	504	350	154	3526	3324	202
S-M-0515-7	544	365	179	4660	4472	188
S-M-0515-8	789	469	320	3076	2698	378
S-M-0614-1	429	323	106	2712	2604	108
S-M-0614-2	249	181	68	1997	1918	79
S-M-0615-1	353	258	95	2028	1896	132
S-M-0615-2	375	269	106	4854	4735	119
S-M-0615-3	281	221	60	1618	1558	60
S-M-0615-4	286	220	66	1913	1829	84
S-M-0615-5	311	232	79	2415	2326	89
S-M-0615-6	448	317	131	5024	4884	140
S-M-0714-55-1	125	119	6	647	641	6
S-M-0714-68-1	277	222	55	1585	1529	56
S-M-0715-1	534	375	159	2904	2728	176
S-M-0715-2	523	388	135	2072	1934	138
S-M-0715-3	476	339	137	3688	3537	151
S-M-0716-1	576	384	192	8097	7885	212
S-M-1014-1	196	160	36	1452	1408	44
S-M-1015-1	970	520	450	6354	5823	531
S-N-0115-1	296	252	44	2378	2334	44
S-N-0115-2	416	333	83	2470	2372	98
S-N-0116-1	381	282	99	6339	6223	116
S-N-0116-2	523	376	147	16326	16163	163
S-N-0116-3	281	241	40	2528	2476	52
S-N-0116-4	289	229	60	3806	3724	82
S-N-0116-5	452	337	115	11523	11407	116
S-N-0116-6	436	333	103	6514	6410	104
S-N-0116-7	356	290	66	2581	2486	95
S-N-0116-8	427	342	85	5457	5341	116
S-N-0116-9	402	310	92	4258	4163	95
S-N-0215-1	799	565	234	4845	4573	272
S-N-0215-2	369	292	77	3145	3065	80
S-N-0215-3	675	521	154	5376	5215	161
S-N-0216-1	285	258	27	2266	2237	29
S-N-0216-10	476	320	156	4359	4189	170
S-N-0216-2	438	326	112	3267	3143	124
S-N-0216-3	338	241	97	3636	3538	98
S-N-0216-4	317	235	82	3421	3305	116
S-N-0216-5	321	239	82	2522	2418	104
S-N-0216-6	375	306	69	3536	3448	88
S-N-0216-7	333	261	72	3940	3867	73
S-N-0216-8	296	231	65	3270	3193	77
S-N-0216-9	367	279	88	5000	4895	105
S-N-0217-1	242	207	35	1131	1089	42
S-N-0217-2	348	287	61	1986	1924	62
S-N-0217-3	263	219	44	987	943	44
S-N-0217-4	334	274	60	1164	1103	61
S-N-0217-5	419	305	114	1263	1145	118
S-N-0217-6	182	154	28	1789	1761	28
S-N-0315-11	378	304	74	2321	2246	75
S-N-0315-13	526	400	126	4066	3937	129
S-N-0315-14	710	528	182	4898	4691	207
S-N-0315-16	658	448	210	5379	5148	231
S-N-0315-18	884	596	288	11757	11434	323
S-N-0315-19	481	371	110	5149	5035	114
S-N-0315-2	620	426	194	5133	4912	221
S-N-0315-20	899	539	360	8863	8430	433
S-N-0315-21	900	619	281	9092	8779	313
S-N-0315-22	541	430	111	8843	8709	134
S-N-0315-23	525	412	113	3160	3042	118
S-N-0315-24	508	407	101	3672	3566	106
S-N-0315-25	605	432	173	3234	3046	188
S-N-0315-26	539	431	108	3743	3634	109
S-N-0315-27	601	460	141	3401	3250	151
S-N-0315-28	798	595	203	5803	5592	211
S-N-0315-3	767	560	207	6104	5886	218
S-N-0315-30	484	370	114	3894	3771	123
S-N-0315-31	535	380	155	3888	3705	183
S-N-0315-32	569	422	147	4311	4153	158
S-N-0315-33	929	623	306	6376	6026	350
S-N-0315-34	549	373	176	4893	4687	206
S-N-0315-37	566	437	129	3703	3571	132
S-N-0315-39	864	625	239	5287	5019	268
S-N-0315-4	700	533	167	7067	6893	174
S-N-0315-40	796	530	266	4555	4272	283
S-N-0315-41	780	555	225	6983	6752	231
S-N-0315-42	398	327	71	1878	1806	72
S-N-0315-44	381	263	118	2282	2138	144
S-N-0315-9	473	370	103	5909	5802	107
S-N-0316-1	494	366	128	17383	17249	134
S-N-0316-10	471	330	141	12192	12039	153
S-N-0316-11	359	272	87	2854	2761	93
S-N-0316-12	300	231	69	6496	6399	97
S-N-0316-13	413	313	100	3483	3373	110
S-N-0316-14	356	288	68	3567	3489	78
S-N-0316-15	326	247	79	6820	6741	79
S-N-0316-16	472	331	141	5530	5376	154
S-N-0316-17	291	230	61	4464	4391	73
S-N-0316-18	603	408	195	13868	13650	218
S-N-0316-19	818	497	321	10587	10215	372
S-N-0316-2	379	311	68	3484	3414	70
S-N-0316-20	439	337	102	3348	3234	114
S-N-0316-21	398	296	102	2935	2824	111
S-N-0316-22	310	236	74	4980	4906	74
S-N-0316-23	403	310	93	4019	3905	114
S-N-0316-24	322	251	71	4044	3962	82
S-N-0316-25	398	285	113	5972	5856	116
S-N-0316-26	259	193	66	2888	2809	79
S-N-0316-3	416	322	94	6306	6188	118
S-N-0316-4	251	205	46	3961	3915	46
S-N-0316-5	284	239	45	2852	2791	61
S-N-0316-6	399	287	112	6504	6350	154
S-N-0316-7	772	513	259	12695	12411	284
S-N-0316-8	573	375	198	5228	4951	277
S-N-0316-9	836	478	358	16185	15768	417
S-N-0317-1	252	193	59	1601	1540	61
S-N-0317-10	166	135	31	836	804	32
S-N-0317-11	227	181	46	1723	1674	49
S-N-0317-12	275	195	80	1159	1073	86
S-N-0317-14	264	180	84	777	684	93
S-N-0317-15	162	131	31	1024	990	34
S-N-0317-17	189	145	44	1511	1465	46
S-N-0317-18	200	170	30	1354	1321	33
S-N-0317-19	155	126	29	830	800	30
S-N-0317-21	175	141	34	3226	3192	34
S-N-0317-25	253	188	65	1329	1262	67
S-N-0317-26	349	248	101	1270	1165	105
S-N-0317-29	203	154	49	1717	1666	51
S-N-0317-30	173	151	22	808	785	23
S-N-0317-32	173	147	26	856	828	28
S-N-0317-33	160	126	34	660	626	34
S-N-0317-34	151	119	32	595	560	35
S-N-0317-35	207	160	47	1037	987	50
S-N-0317-36	302	211	91	1508	1404	104
S-N-0317-38	147	131	16	541	525	16
S-N-0317-39	154	125	29	779	749	30
S-N-0317-4	193	136	57	919	854	65
S-N-0317-41	136	120	16	984	966	18
S-N-0317-43	180	146	34	2049	2014	35
S-N-0317-44	153	122	31	626	593	33
S-N-0317-45	189	155	34	687	652	35
S-N-0317-49	242	177	65	799	732	67
S-N-0317-51	186	143	43	562	519	43
S-N-0317-54	180	150	30	800	770	30
S-N-0317-8	292	228	64	1498	1431	67
S-N-0414-1	329	255	74	3409	3240	169
S-N-0414-11	373	284	89	2916	2811	105
S-N-0414-13	386	284	102	6491	6372	119
S-N-0414-14	588	438	150	3913	3751	162
S-N-0414-15	392	303	89	3516	3417	99
S-N-0414-16	475	345	130	6288	6151	137
S-N-0414-18	345	256	89	8005	7915	90
S-N-0414-19	583	423	160	5685	5497	188
S-N-0414-22	395	280	115	4520	4372	148
S-N-0414-23	828	526	302	4905	4559	346
S-N-0414-24	415	310	105	6753	6641	112
S-N-0414-26	237	197	40	1380	1340	40
S-N-0414-3	522	370	152	5204	4985	219
S-N-0414-30	243	201	42	1200	1157	43
S-N-0414-35	542	392	150	3782	3614	168
S-N-0414-36	455	352	103	9186	9081	105
S-N-0414-39	493	366	127	4388	4239	149
S-N-0414-4	446	348	98	4338	4218	120
S-N-0414-42	650	452	198	12134	11922	212
S-N-0414-44	521	397	124	3515	3357	158
S-N-0414-48	393	310	83	2456	2369	87
S-N-0414-5	803	517	286	9941	9629	312
S-N-0414-52	691	492	199	9700	9489	211
S-N-0414-55	691	460	231	11056	10759	297
S-N-0414-56	642	445	197	9307	9087	220
S-N-0414-6	523	393	130	5780	5647	133
S-N-0414-64	256	194	62	1927	1839	88
S-N-0414-68	612	434	178	13124	12930	194
S-N-0414-7	674	486	188	4933	4668	265
S-N-0414-75	504	384	120	5418	5257	161
S-N-0414-81	705	484	221	14934	14693	241
S-N-0414-90	584	421	163	8274	8096	178
S-N-0414-92	286	209	77	3203	3111	92
S-N-0415-1	473	384	89	3240	3151	89
S-N-0415-10	174	143	31	913	880	33
S-N-0415-11	460	340	120	2241	2112	129
S-N-0415-14	431	322	109	2466	2352	114
S-N-0415-16	325	253	72	6031	5959	72
S-N-0415-17	289	227	62	1759	1697	62
S-N-0415-19	220	178	42	1446	1402	44
S-N-0415-20	389	276	113	5820	5704	116
S-N-0415-21	378	256	122	2899	2767	132
S-N-0415-26	289	237	52	1399	1346	53
S-N-0415-32	273	213	60	1340	1274	66
S-N-0415-35	392	299	93	2400	2305	95
S-N-0415-38	202	156	46	1000	952	48
S-N-0415-4	211	178	33	1928	1895	33
S-N-0415-40	218	180	38	2471	2433	38
S-N-0415-42	251	201	50	2981	2931	50
S-N-0415-44	425	289	136	1878	1731	147
S-N-0415-48	263	218	45	1851	1804	47
S-N-0415-5	675	384	291	2892	2567	325
S-N-0415-51	296	220	76	1481	1401	80
S-N-0415-52	454	339	115	5806	5688	118
S-N-0415-53	322	201	121	3225	3096	129
S-N-0415-55	227	181	46	1874	1828	46
S-N-0415-57	375	283	92	2306	2211	95
S-N-0415-58	301	250	51	2450	2394	56
S-N-0415-59	316	250	66	4200	4134	66
S-N-0415-6	324	245	79	6771	6687	84
S-N-0415-65	295	234	61	2458	2394	64
S-N-0415-69	375	262	113	5036	4898	138
S-N-0415-8	477	345	132	8766	8624	142
S-N-0415-9	138	122	16	1182	1165	17
S-N-0416-1	346	274	72	4987	4914	73
S-N-0416-12	221	178	43	1554	1502	52
S-N-0416-18	225	181	44	4010	3964	46
S-N-0416-19	247	196	51	1612	1557	55
S-N-0416-2	191	164	27	2272	2245	27
S-N-0416-20	282	205	77	6319	6230	89
S-N-0416-21	222	169	53	3420	3352	68
S-N-0416-22	210	177	33	3922	3889	33
S-N-0416-23	218	184	34	4492	4458	34
S-N-0416-25	359	253	106	9813	9688	125
S-N-0416-26	222	180	42	3065	3022	43
S-N-0416-27	349	270	79	4892	4812	80
S-N-0416-29	365	278	87	4577	4484	93
S-N-0416-31	497	300	197	7067	6837	230
S-N-0416-32	210	165	45	3832	3776	56
S-N-0416-35	312	228	84	3278	3167	111
S-N-0416-36	310	232	78	4514	4381	133
S-N-0416-38	187	151	36	4858	4822	36
S-N-0416-39	493	324	169	11060	10876	184
S-N-0416-40	232	200	32	4337	4302	35
S-N-0416-41	352	253	99	6535	6429	106
S-N-0416-42	142	123	19	2015	1996	19
S-N-0416-43	430	318	112	4251	4133	118
S-N-0416-45	308	239	69	4393	4315	78
S-N-0416-46	252	219	33	2772	2737	35
S-N-0416-48	304	230	74	8100	8026	74
S-N-0416-49	197	164	33	2234	2201	33
S-N-0416-50	316	241	75	7063	6959	104
S-N-0416-52	229	187	42	2396	2352	44
S-N-0416-53	466	349	117	10447	10317	130
S-N-0416-54	268	213	55	3261	3201	60
S-N-0416-6	635	426	209	8959	8714	245
S-N-0416-9	216	190	26	3456	3425	31
S-N-0417-1	138	115	23	1267	1238	29
S-N-0417-10	113	95	18	1065	1045	20
S-N-0417-11	193	159	34	1317	1282	35
S-N-0417-14	170	146	24	1353	1329	24
S-N-0417-16	169	143	26	786	759	27
S-N-0417-17	168	146	22	1208	1181	27
S-N-0417-19	224	172	52	1223	1166	57
S-N-0417-20	157	124	33	1283	1250	33
S-N-0417-24	147	120	27	766	737	29
S-N-0417-25	129	99	30	1027	993	34
S-N-0417-28	185	150	35	1144	1108	36
S-N-0417-29	258	197	61	1472	1404	68
S-N-0417-30	92	75	17	572	555	17
S-N-0417-32	129	116	13	1035	1022	13
S-N-0417-34	118	96	22	1563	1541	22
S-N-0417-35	104	89	15	484	468	16
S-N-0417-36	84	74	10	608	597	11
S-N-0417-39	139	116	23	1171	1148	23
S-N-0417-40	162	129	33	1286	1243	43
S-N-0417-41	220	165	55	1809	1748	61
S-N-0417-42	248	188	60	1206	1143	63
S-N-0417-43	222	172	50	7207	7157	50
S-N-0417-44	136	104	32	1144	1111	33
S-N-0417-45	139	111	28	1361	1332	29
S-N-0417-47	193	149	44	2012	1955	57
S-N-0417-48	164	131	33	2151	2112	39
S-N-0417-49	195	153	42	7834	7792	42
S-N-0417-5	123	102	21	849	825	24
S-N-0417-7	163	126	37	1208	1164	44
S-N-0417-8	186	141	45	1185	1133	52
S-N-0514-1	375	282	93	3349	3237	112
S-N-0514-101	641	473	168	3751	3564	187
S-N-0514-104	140	121	19	881	862	19
S-N-0514-105	712	515	197	11779	11579	200
S-N-0514-108	206	169	37	1695	1657	38
S-N-0514-111	548	368	180	5741	5528	213
S-N-0514-112	420	325	95	2672	2564	108
S-N-0514-113	671	516	155	5749	5583	166
S-N-0514-114	314	251	63	2505	2441	64
S-N-0514-12	389	291	98	2813	2704	109
S-N-0514-122	680	455	225	3665	3432	233
S-N-0514-130	645	475	170	10806	10622	184
S-N-0514-14	495	374	121	2646	2517	129
S-N-0514-17	532	416	116	2923	2798	125
S-N-0514-27	259	207	52	2206	2154	52
S-N-0514-33	467	372	95	2791	2687	104
S-N-0514-36	494	392	102	2844	2736	108
S-N-0514-44	615	424	191	2718	2520	198
S-N-0514-5	890	598	292	5553	5231	322
S-N-0514-52	366	277	89	1892	1796	96
S-N-0514-54	340	258	82	1890	1807	83
S-N-0514-55	586	423	163	2851	2679	172
S-N-0514-56	672	478	194	3410	3212	198
S-N-0514-57	837	558	279	4003	3700	303
S-N-0514-58	249	198	51	1663	1609	54
S-N-0514-62	712	453	259	3622	3343	279
S-N-0514-68	514	368	146	2058	1879	179
S-N-0514-72	196	170	26	1269	1243	26
S-N-0514-78	545	394	151	7449	7294	155
S-N-0514-81	832	579	253	11288	11027	261
S-N-0514-82	499	397	102	2514	2410	104
S-N-0514-86	313	264	49	2457	2407	50
S-N-0514-90	249	209	40	2113	2069	44
S-N-0515-1	239	188	51	2479	2422	57
S-N-0515-10	381	291	90	3817	3724	93
S-N-0515-13	150	136	14	1080	1066	14
S-N-0515-15	230	177	53	2657	2603	54
S-N-0515-2	339	267	72	3059	2978	81
S-N-0515-20	522	253	269	10213	9896	317
S-N-0515-24	292	207	85	2506	2406	100
S-N-0515-25	397	306	91	2497	2401	96
S-N-0515-27	264	218	46	1200	1145	55
S-N-0515-29	249	192	57	1557	1480	77
S-N-0515-32	251	201	50	1906	1854	52
S-N-0515-39	283	228	55	2084	2024	60
S-N-0515-40	237	195	42	2366	2312	54
S-N-0515-51	283	228	55	1317	1254	63
S-N-0515-52	448	347	101	2743	2638	105
S-N-0515-67	381	304	77	4233	4155	78
S-N-0515-68	242	201	41	1229	1188	41
S-N-0515-69	283	228	55	1516	1459	57
S-N-0515-7	264	214	50	3147	3086	61
S-N-0515-71	546	335	211	3375	3130	245
S-N-0515-72	337	250	87	2907	2804	103
S-N-0515-73	338	264	74	2931	2854	77
S-N-0515-75	375	298	77	2564	2469	95
S-N-0515-79	321	248	73	2196	2109	87
S-N-0515-85	280	235	45	1768	1706	62
S-N-0515-86	585	403	182	5824	5635	189
S-N-0515-87	363	259	104	2286	2170	116
S-N-0515-9	232	191	41	2760	2703	57
S-N-0515-90	584	420	164	5664	5491	173
S-N-0515-94	618	325	293	9491	9134	357
S-N-0517-11	208	164	44	1204	1157	47
S-N-0517-12	214	170	44	852	807	45
S-N-0517-14	165	138	27	1217	1189	28
S-N-0517-15	176	149	27	1307	1279	28
S-N-0517-16	147	127	20	944	923	21
S-N-0517-17	178	148	30	979	949	30
S-N-0517-19	182	145	37	932	892	40
S-N-0517-20	180	147	33	782	749	33
S-N-0517-21	496	326	170	1822	1646	176
S-N-0517-22	213	168	45	1541	1492	49
S-N-0517-23	231	171	60	5607	5547	60
S-N-0517-24	545	324	221	2059	1814	245
S-N-0517-26	185	149	36	796	757	39
S-N-0517-27	201	164	37	969	932	37
S-N-0517-28	300	218	82	2706	2623	83
S-N-0517-3	177	146	31	1337	1306	31
S-N-0517-30	304	226	78	1158	1074	84
S-N-0517-32	262	203	59	882	821	61
S-N-0517-33	145	123	22	861	839	22
S-N-0517-34	278	219	59	1220	1160	60
S-N-0517-35	180	131	49	1617	1567	50
S-N-0517-38	317	246	71	1416	1345	71
S-N-0517-39	261	220	41	1363	1322	41
S-N-0517-4	317	219	98	1332	1223	109
S-N-0517-40	446	302	144	5021	4872	149
S-N-0517-5	192	163	29	1345	1316	29
S-N-0517-6	195	157	38	1467	1427	40
S-N-0517-7	362	261	101	2156	2052	104
S-N-0517-8	297	208	89	6725	6634	91
S-N-0517-9	282	217	65	1523	1454	69
S-N-0614-1	916	623	293	7046	6705	341
S-N-0614-11	586	436	150	5266	5105	161
S-N-0614-16	443	347	96	3220	3121	99
S-N-0614-17	564	407	157	2941	2757	184
S-N-0614-18	439	349	90	3248	3149	99
S-N-0614-19	469	359	110	3022	2908	114
S-N-0614-2	743	578	165	4444	4268	176
S-N-0614-22	490	388	102	3007	2898	109
S-N-0614-25	252	210	42	1275	1229	46
S-N-0614-28	387	287	100	3920	3798	122
S-N-0614-3	411	317	94	3300	3196	104
S-N-0614-30	518	407	111	4054	3937	117
S-N-0614-31	430	331	99	1954	1852	102
S-N-0614-32	507	391	116	7742	7623	119
S-N-0614-33	429	348	81	2933	2848	85
S-N-0614-34	601	449	152	3565	3409	156
S-N-0614-36	1251	780	471	9032	8522	510
S-N-0614-37	1018	628	390	11406	10976	430
S-N-0614-38	792	591	201	5307	5082	225
S-N-0614-4	355	259	96	3073	2968	105
S-N-0614-40	857	602	255	10810	10536	274
S-N-0614-42	433	355	78	3622	3534	88
S-N-0614-43	870	593	277	12377	12065	312
S-N-0614-48	905	625	280	9940	9620	320
S-N-0614-49	678	498	180	8655	8464	191
S-N-0614-5	739	546	193	8004	7807	197
S-N-0614-50	1090	680	410	5958	5505	453
S-N-0614-52	917	583	334	5248	4857	391
S-N-0614-53	714	524	190	8993	8784	209
S-N-0614-54	513	365	148	3673	3495	178
S-N-0615-1	314	245	69	3268	3180	88
S-N-0615-11	242	187	55	2962	2899	63
S-N-0615-13	334	256	78	4581	4487	94
S-N-0615-14	168	137	31	1893	1860	33
S-N-0615-19	204	172	32	2496	2443	53
S-N-0615-2	304	221	83	3126	3040	86
S-N-0615-22	541	387	154	13080	12922	158
S-N-0615-26	213	170	43	2545	2500	45
S-N-0615-30	312	222	90	9894	9804	90
S-N-0615-31	212	172	40	2667	2620	47
S-N-0615-33	245	199	46	2753	2694	59
S-N-0615-35	276	217	59	4414	4344	70
S-N-0615-38	310	235	75	1928	1833	95
S-N-0615-39	258	204	54	2390	2325	65
S-N-0615-4	582	384	198	12554	12341	213
S-N-0615-47	450	357	93	3763	3664	99
S-N-0615-49	283	224	59	3059	2999	60
S-N-0615-56	273	231	42	2013	1969	44
S-N-0615-58	172	137	35	2032	1982	50
S-N-0615-59	223	180	43	1652	1600	52
S-N-0615-60	189	162	27	2300	2270	30
S-N-0615-61	409	310	99	3028	2923	105
S-N-0615-62	245	201	44	1699	1641	58
S-N-0615-63	306	220	86	7092	6999	93
S-N-0615-65	380	260	120	3454	3322	132
S-N-0615-67	371	278	93	10153	10056	97
S-N-0615-70	345	264	81	5219	5121	98
S-N-0615-72	212	173	39	1925	1884	41
S-N-0615-78	283	235	48	2654	2605	49
S-N-0615-8	425	323	102	3843	3731	112
S-N-0714-56-10	643	451	192	3062	2857	205
S-N-0714-56-11	541	436	105	2797	2692	105
S-N-0714-56-12	419	337	82	2999	2917	82
S-N-0714-56-14	757	572	185	4768	4575	193
S-N-0714-56-15	678	525	153	5223	5067	156
S-N-0714-56-16	1024	652	372	13771	13372	399
S-N-0714-56-17	890	616	274	5478	5173	305
S-N-0714-56-3	1015	722	293	6034	5736	298
S-N-0714-56-5	452	370	82	3140	3056	84
S-N-0714-56-6	858	609	249	4807	4541	266
S-N-0714-56-7	479	394	85	3199	3114	85
S-N-0714-56-8	421	341	80	2301	2219	82
S-N-0714-56-9	918	661	257	4864	4604	260
S-N-0714-62-1	1982	1013	969	11458	10376	1082
S-N-0714-62-2	1262	851	411	5855	5431	424
S-N-0714-62-3	1530	931	599	8814	8185	629
S-N-0714-62-4	1227	777	450	6271	5806	465
S-N-0714-62-5	1051	691	360	8350	7962	388
S-N-0714-62-6	1181	828	353	8516	8138	378
S-N-0714-62-7	1010	727	283	6625	6330	295
S-N-0714-62-8	1116	746	370	6272	5886	386
S-N-0714-62-9	840	635	205	6236	5998	238
S-N-0714-69-1	874	639	235	5149	4878	271
S-N-0714-69-10	664	504	160	3467	3303	164
S-N-0714-69-11	473	337	136	2360	2217	143
S-N-0714-69-2	702	456	246	5041	4772	269
S-N-0714-69-3	1415	818	597	12437	11725	712
S-N-0714-69-5	804	534	270	4839	4557	282
S-N-0714-69-7	587	480	107	2987	2874	113
S-N-0714-69-8	603	454	149	4064	3901	163
S-N-0715-1	294	228	66	3077	3005	72
S-N-0715-10	535	401	134	4785	4647	138
S-N-0715-11	378	291	87	3997	3909	88
S-N-0715-12	477	336	141	8839	8694	145
S-N-0715-13	506	384	122	3508	3382	126
S-N-0715-14	338	266	72	4497	4420	77
S-N-0715-15	372	291	81	5334	5244	90
S-N-0715-16	383	285	98	4768	4665	103
S-N-0715-17	490	373	117	3573	3452	121
S-N-0715-18	610	422	188	6716	6496	220
S-N-0715-19	371	287	84	4902	4816	86
S-N-0715-2	415	315	100	5132	5002	130
S-N-0715-20	331	253	78	6624	6539	85
S-N-0715-21	209	182	27	2233	2205	28
S-N-0715-3	377	300	77	5452	5370	82
S-N-0715-4	591	415	176	6882	6675	207
S-N-0715-5	500	356	144	10500	10344	156
S-N-0715-6	496	385	111	3224	3104	120
S-N-0715-7	468	359	109	4699	4585	114
S-N-0715-8	186	152	34	3606	3566	40
S-N-0715-9	309	212	97	5726	5624	102
S-N-0716-1	834	496	338	4959	4583	376
S-N-0716-14	257	204	53	2427	2373	54
S-N-0716-15	302	241	61	2593	2495	98
S-N-0716-16	317	236	81	9221	9138	83
S-N-0716-18	323	258	65	3181	3110	71
S-N-0716-19	285	225	60	1866	1797	69
S-N-0716-21	220	186	34	2256	2219	37
S-N-0716-24	492	364	128	9765	9630	135
S-N-0716-28	294	241	53	3301	3246	55
S-N-0716-31	227	192	35	2751	2710	41
S-N-0716-33	412	313	99	10564	10461	103
S-N-0716-35	355	279	76	3910	3830	80
S-N-0716-36	402	322	80	2318	2235	83
S-N-0716-37	175	156	19	1118	1098	20
S-N-0716-39	618	418	200	4185	3933	252
S-N-0716-41	394	299	95	2374	2279	95
S-N-0716-42	288	221	67	4426	4357	69
S-N-0716-45	274	217	57	2889	2830	59
S-N-0716-50	328	267	61	4973	4908	65
S-N-0716-54	403	309	94	3397	3303	94
S-N-0716-58	237	194	43	2209	2158	51
S-N-0716-64	653	471	182	10950	10755	195
S-N-0716-65	305	237	68	5281	5211	70
S-N-0716-66	218	175	43	2300	2247	53
S-N-0716-67	316	250	66	4389	4322	67
S-N-0716-68	559	406	153	10383	10202	181
S-N-0716-71	348	256	92	2628	2528	100
S-N-0716-74	360	267	93	5096	4987	109
S-N-0716-78	628	426	202	12329	12098	231
S-N-0716-8	220	190	30	2229	2196	33
S-N-0814-1	758	525	233	4588	4345	243
S-N-0814-2	444	355	89	3100	2995	105
S-N-0814-3	540	383	157	2948	2778	170
S-N-0814-4	1735	889	846	8306	7365	941
S-N-0814-5	517	367	150	2201	2036	165
S-N-0814-6	308	239	69	5925	5856	69
S-N-0814-7	777	523	254	2872	2611	261
S-N-0814-8	749	493	256	4226	3958	268
S-N-0814-9	734	438	296	9453	9134	319
S-N-0815-1	367	247	120	3774	3613	161
S-N-0815-2	314	260	54	2263	2202	61
S-N-0815-3	339	259	80	3806	3703	103
S-N-0815-4	230	180	50	2224	2159	65
S-N-0815-5	368	290	78	5007	4927	80
S-N-0815-6	304	238	66	2632	2563	69
S-N-0816-1	404	300	104	3977	3862	115
S-N-0816-10	356	270	86	5349	5251	98
S-N-0816-11	461	357	104	7725	7612	113
S-N-0816-2	342	287	55	3943	3885	58
S-N-0816-3	211	179	32	3541	3507	34
S-N-0816-4	203	175	28	1473	1444	29
S-N-0816-5	246	206	40	4053	4010	43
S-N-0816-6	899	637	262	9561	9292	269
S-N-0816-7	693	413	280	25041	24741	300
S-N-0816-8	520	368	152	11060	10902	158
S-N-0816-9	359	278	81	11836	11753	83
S-N-0914-1	345	281	64	2194	2124	70
S-N-0914-2	259	221	38	2980	2941	39
S-N-0914-3	1136	722	414	9751	9313	438
S-N-0914-4	946	582	364	7594	7177	417
S-N-0914-5	847	586	261	4462	4184	278
S-N-0915-1	508	411	97	4327	4209	118
S-N-0915-2	641	482	159	6322	6144	178
S-N-0915-3	723	481	242	15490	15215	275
S-N-0915-4	401	317	84	4225	4137	88
S-N-0915-5	516	383	133	11747	11508	239
S-N-0915-6	559	399	160	12342	12133	209
S-N-0916-1	471	381	90	3590	3491	99
S-N-0916-2	282	246	36	1736	1697	39
S-N-0916-3	336	275	61	1890	1824	66
S-N-0916-4	380	280	100	4212	4093	119
S-N-0916-5	293	237	56	1852	1789	63
S-N-1014-1	395	330	65	2964	2853	111
S-N-1014-10	437	326	111	4088	3971	117
S-N-1014-11	308	241	67	3821	3746	75
S-N-1014-12	860	586	274	7816	7504	312
S-N-1014-13	987	614	373	5509	5077	432
S-N-1014-2	657	475	182	4496	4290	206
S-N-1014-3	310	249	61	1729	1665	64
S-N-1014-4	327	273	54	1409	1351	58
S-N-1014-5	545	374	171	2780	2590	190
S-N-1014-6	326	265	61	2191	2121	70
S-N-1014-7	473	355	118	2744	2604	140
S-N-1014-8	646	410	236	2980	2715	265
S-N-1014-9	245	204	41	1185	1143	42
S-N-1015-1	324	267	57	3944	3868	76
S-N-1015-10	328	263	65	6233	6166	67
S-N-1015-11	322	237	85	7570	7467	103
S-N-1015-12	440	308	132	5764	5630	134
S-N-1015-13	445	351	94	6481	6358	123
S-N-1015-14	453	360	93	4451	4344	107
S-N-1015-15	331	263	68	7406	7325	81
S-N-1015-16	548	376	172	19512	19285	227
S-N-1015-17	363	289	74	3340	3263	77
S-N-1015-2	454	317	137	16076	15927	149
S-N-1015-3	513	397	116	5692	5560	132
S-N-1015-4	577	444	133	12475	12336	139
S-N-1015-5	661	462	199	17111	16886	225
S-N-1015-6	319	252	67	7556	7481	75
S-N-1015-7	292	234	58	5984	5926	58
S-N-1015-8	340	276	64	9250	9185	65
S-N-1015-9	343	280	63	7756	7690	66
S-N-1016-2	477	321	156	2994	2812	182
S-N-1016-3	508	358	150	3224	3052	172
S-N-1016-5	294	240	54	3887	3828	59
S-N-1016-6	225	180	45	5052	5001	51
S-N-1016-7	874	554	320	5938	5607	331
S-N-1016-8	411	286	125	4526	4393	133
S-N-1115-1	455	333	122	6706	6571	135
S-N-1115-2	335	278	57	8266	8209	57
AC_1	98	88	10	249	239	10
AC_10	36	32	4	97	93	4
AC_11	52	47	5	122	117	5
AC_12	50	48	2	107	105	2
AC_13	52	48	4	107	103	4
AC_14	29	28	1	81	80	1
AC_15	35	33	2	109	107	2
AC_16	13	11	2	504	502	2
AC_17	16	16	0	39	39	0
AC_18	18	16	2	32	30	2
AC_19	39	35	4	125	121	4
AC_2	67	34	33	6330	6297	33
AC_20	28	26	2	51	49	2
AC_21	21	19	2	436	434	2
AC_3	59	53	6	891	885	6
AC_4	63	47	16	1756	1740	16
AC_5	87	45	42	5846	5731	115
AC_6	75	51	24	4528	4504	24
AC_7	39	31	8	3095	3087	8
AC_8	33	32	1	158	157	1
AC_9	35	34	1	249	248	1
EC_1	333	252	81	10429	10338	91
EC_10	359	280	79	10929	10850	79
EC_11	448	334	114	18675	18551	124
EC_12	765	516	249	18504	18240	264
EC_2	373	287	86	12782	12695	87
EC_3	411	295	116	15513	15397	116
EC_4	369	287	82	9146	9064	82
EC_5	210	167	43	10350	10307	43
EC_6	360	280	80	13272	13189	83
EC_7	439	335	104	14600	14495	105
EC_8	333	267	66	9520	9454	66
EC_9	361	268	93	14327	14233	94
HC_1	397	303	94	15853	15730	123
HC_10	326	245	81	16948	16841	107
HC_11	411	287	124	14505	14380	125
HC_12	524	367	157	18807	18642	165
HC_2	336	247	89	14271	14171	100
HC_3	458	322	136	18202	18066	136
HC_4	214	165	49	7894	7845	49
HC_5	269	200	69	11058	10972	86
HC_6	295	233	62	9185	9116	69
HC_7	354	275	79	13725	13646	79
HC_8	333	263	70	13083	13011	72
HC_9	239	179	60	10917	10849	68
MOCK_1	700	445	255	7759	7501	258
MOCK_2	628	389	239	7593	7350	243
MOCK_3	653	388	265	6299	6030	269

## Sheet: 4- Chimera removing
Chimera detection by sample
Sample	Kept nb	Kept abundance	Removed nb	Removed abundance	Abundance of the most abundant removed	Detected nb	Detected abundance	Abundance of the most abundant detected
S-F-0216-1	288	4823	183	271	14	235	402	46
S-F-0217-1	385	5661	233	311	16	293	443	33
S-F-0217-2	274	2695	170	204	7	222	324	15
S-F-0315-1	157	3488	99	151	14	123	224	34
S-F-0316-1	287	6565	188	322	14	253	589	61
S-F-0316-2	241	5230	154	247	15	205	463	50
S-F-0317-1	498	5815	288	349	9	387	539	32
S-F-0317-2	462	7435	289	391	11	389	602	30
S-F-0414-1	155	2321	65	94	8	90	154	25
S-F-0415-1	276	4542	222	415	57	289	598	64
S-F-0415-2	197	6288	97	193	24	137	383	100
S-F-0415-3	155	2907	111	172	15	141	266	41
S-F-0416-1	307	13031	223	558	51	302	1544	240
S-F-0514-1	178	5973	191	390	75	234	1160	202
S-F-0514-2	288	7301	209	325	20	291	569	61
S-F-0515-1	118	4097	78	119	12	105	204	33
S-F-0515-2	130	3123	76	107	9	96	166	24
S-F-0515-3	227	6557	147	250	17	200	394	53
S-F-0515-4	331	6434	286	487	34	384	784	37
S-F-0515-5	157	3301	98	147	13	145	282	27
S-F-0517-1	245	4192	100	142	7	156	237	15
S-F-0614-1	235	4428	183	267	14	229	422	44
S-F-0614-2	201	5686	123	216	17	170	498	97
S-F-0615-1	205	3894	148	241	15	193	354	39
S-F-0615-2	152	2903	73	129	18	92	188	30
S-F-0615-3	145	2719	52	82	9	79	180	30
S-F-0615-4	294	5176	306	468	18	381	671	32
S-F-0714-53-1	306	6953	409	638	20	527	963	34
S-F-0714-53-2	340	5482	441	718	25	535	985	25
S-F-0714-53-3	313	6913	319	579	32	419	787	32
S-F-0715-1	167	4230	122	178	13	150	288	19
S-F-0716-654-1	481	6983	565	824	26	721	1306	39
S-F-0716-655-1	452	7284	446	667	46	578	993	46
S-F-0716-656-1	540	9781	687	1331	73	853	2108	121
S-F-1115-1	556	12891	738	1221	39	945	1960	99
S-M-0315-1	324	2943	231	269	7	326	423	11
S-M-0315-2	266	2391	103	121	6	168	212	7
S-M-0414-1	174	7982	44	101	37	81	192	37
S-M-0414-2	93	810	26	26	1	39	40	2
S-M-0415-1	212	2706	99	114	5	154	192	6
S-M-0415-2	228	7223	104	409	200	159	786	200
S-M-0514-1	315	6641	284	507	48	410	992	114
S-M-0514-2	180	2090	51	57	3	90	109	7
S-M-0515-1	346	2898	189	209	4	264	310	6
S-M-0515-2	173	1657	52	58	2	87	106	8
S-M-0515-3	355	2796	232	249	5	310	364	7
S-M-0515-4	225	3026	83	91	4	126	167	17
S-M-0515-5	193	1567	101	109	4	138	169	8
S-M-0515-6	330	3328	174	198	5	244	311	8
S-M-0515-7	298	4306	246	354	31	328	615	69
S-M-0515-8	440	2705	349	371	4	454	523	12
S-M-0614-1	267	2530	162	182	5	243	317	15
S-M-0614-2	177	1909	72	88	5	108	136	5
S-M-0615-1	252	1915	101	113	5	163	200	5
S-M-0615-2	225	4626	150	228	36	208	411	59
S-M-0615-3	199	1528	82	90	3	128	157	6
S-M-0615-4	216	1830	70	83	5	113	137	5
S-M-0615-5	216	2312	95	103	3	127	147	3
S-M-0615-6	268	4768	180	256	19	252	482	49
S-M-0714-55-1	101	620	24	27	3	40	47	3
S-M-0714-68-1	215	1514	62	71	3	92	119	9
S-M-0715-1	351	2705	183	199	7	283	346	7
S-M-0715-2	303	1820	220	252	4	311	389	8
S-M-0715-3	309	3462	167	226	18	258	375	18
S-M-0716-1	354	7848	222	249	8	333	406	8
S-M-1014-1	157	1411	39	41	2	64	72	5
S-M-1015-1	507	5845	463	509	6	588	708	22
S-N-0115-1	218	2280	78	98	8	131	191	18
S-N-0115-2	254	2277	162	193	8	241	349	12
S-N-0116-1	266	6185	115	154	8	178	251	8
S-N-0116-2	359	15943	164	383	107	274	758	107
S-N-0116-3	234	2478	47	50	2	84	91	4
S-N-0116-4	213	3726	76	80	2	125	151	4
S-N-0116-5	319	11250	133	273	44	221	1068	388
S-N-0116-6	289	6336	147	178	7	204	287	12
S-N-0116-7	257	2473	99	108	3	146	192	12
S-N-0116-8	299	5299	128	158	5	204	283	10
S-N-0116-9	280	4112	122	146	6	180	244	8
S-N-0215-1	422	4329	377	516	13	515	843	33
S-N-0215-2	225	2966	144	179	8	203	299	21
S-N-0215-3	363	4909	312	467	20	443	805	39
S-N-0216-1	229	2204	56	62	3	90	110	6
S-N-0216-10	268	4076	208	283	12	273	435	22
S-N-0216-2	304	3116	134	151	5	195	251	13
S-N-0216-3	237	3526	101	110	6	143	159	6
S-N-0216-4	214	3311	103	110	2	145	163	8
S-N-0216-5	241	2438	80	84	2	110	125	4
S-N-0216-6	254	3381	121	155	7	171	264	12
S-N-0216-7	229	3791	104	149	22	157	335	36
S-N-0216-8	214	3183	82	87	3	121	141	8
S-N-0216-9	243	4814	124	186	10	158	268	19
S-N-0217-1	197	1082	45	49	2	76	89	3
S-N-0217-2	239	1855	109	131	6	163	222	13
S-N-0217-3	204	920	59	67	5	97	113	5
S-N-0217-4	261	1086	73	78	3	110	118	3
S-N-0217-5	290	1128	129	135	2	182	203	4
S-N-0217-6	123	1698	59	91	18	87	172	18
S-N-0315-11	225	2124	153	197	9	230	336	15
S-N-0315-13	258	3644	268	422	20	360	708	24
S-N-0315-14	363	4423	347	475	13	483	913	70
S-N-0315-16	350	4880	308	499	88	440	874	88
S-N-0315-18	394	10483	490	1274	319	661	2405	319
S-N-0315-19	261	4778	220	371	17	315	660	37
S-N-0315-2	322	4789	298	344	11	400	569	27
S-N-0315-20	385	8064	514	799	30	671	1213	30
S-N-0315-21	425	8450	475	642	14	641	1107	30
S-N-0315-22	328	8386	213	457	129	321	1012	129
S-N-0315-23	311	2902	214	258	6	328	487	17
S-N-0315-24	322	3440	186	232	6	287	432	15
S-N-0315-25	309	2858	296	376	11	409	595	22
S-N-0315-26	273	3412	266	331	6	381	567	9
S-N-0315-27	304	3000	297	401	18	431	700	18
S-N-0315-28	376	5136	422	667	19	574	1181	49
S-N-0315-3	375	5591	392	513	11	535	917	35
S-N-0315-30	249	3550	235	344	10	324	595	40
S-N-0315-31	282	3579	253	309	7	356	485	9
S-N-0315-32	286	3975	283	336	6	395	551	10
S-N-0315-33	453	5804	476	572	7	652	947	15
S-N-0315-34	310	4618	239	275	7	331	448	12
S-N-0315-37	303	3367	263	336	8	369	579	28
S-N-0315-39	404	4711	460	576	12	620	932	36
S-N-0315-4	362	6532	338	535	19	483	1056	51
S-N-0315-40	416	4130	380	425	5	521	670	13
S-N-0315-41	370	6401	410	582	14	562	1029	74
S-N-0315-42	255	1715	143	163	4	218	266	5
S-N-0315-44	239	2127	142	155	4	196	244	6
S-N-0315-9	263	5607	210	302	20	299	590	63
S-N-0316-1	304	16935	190	448	24	266	1640	534
S-N-0316-10	318	11997	153	195	4	228	318	8
S-N-0316-11	231	2713	128	141	3	181	230	10
S-N-0316-12	211	6394	89	102	3	133	170	5
S-N-0316-13	257	3311	156	172	5	205	271	15
S-N-0316-14	260	3452	96	115	5	160	223	8
S-N-0316-15	230	6722	96	98	2	140	159	6
S-N-0316-16	260	5251	212	279	8	285	435	18
S-N-0316-17	214	4378	77	86	3	119	141	4
S-N-0316-18	382	13422	221	446	47	332	1225	160
S-N-0316-19	375	9938	443	649	22	562	996	23
S-N-0316-2	250	3322	129	162	10	187	275	20
S-N-0316-20	275	3161	164	187	5	230	295	10
S-N-0316-21	276	2783	122	152	9	177	234	12
S-N-0316-22	238	4903	72	77	3	100	117	4
S-N-0316-23	277	3875	126	144	4	195	252	11
S-N-0316-24	232	3945	90	99	4	132	154	4
S-N-0316-25	251	5811	147	161	4	194	230	4
S-N-0316-26	183	2808	76	80	4	112	121	4
S-N-0316-3	288	6154	128	152	5	197	279	8
S-N-0316-4	178	3876	73	85	3	111	142	6
S-N-0316-5	209	2760	75	92	6	127	162	6
S-N-0316-6	270	6351	129	153	12	188	243	12
S-N-0316-7	383	11975	389	720	23	510	1755	352
S-N-0316-8	289	4885	284	343	8	375	540	25
S-N-0316-9	373	15463	463	722	26	576	1157	29
S-N-0317-1	176	1515	76	86	4	107	133	8
S-N-0317-10	132	802	34	34	1	51	60	4
S-N-0317-11	150	1614	77	109	16	112	179	16
S-N-0317-12	199	1080	76	79	2	112	134	8
S-N-0317-14	183	695	81	82	2	105	111	3
S-N-0317-15	133	992	29	32	2	55	59	2
S-N-0317-17	137	1454	52	57	4	72	98	8
S-N-0317-18	143	1293	57	61	4	89	120	15
S-N-0317-19	122	795	33	35	2	50	63	6
S-N-0317-21	114	3135	61	91	8	97	263	68
S-N-0317-25	162	1225	91	104	4	117	142	9
S-N-0317-26	238	1153	111	117	2	145	172	10
S-N-0317-29	140	1638	63	79	9	91	133	10
S-N-0317-30	133	767	40	41	2	63	71	3
S-N-0317-32	146	829	27	27	1	47	48	2
S-N-0317-33	126	623	34	37	2	46	63	12
S-N-0317-34	124	565	27	30	3	43	47	3
S-N-0317-35	160	987	47	50	3	70	84	7
S-N-0317-36	199	1397	103	111	3	129	154	8
S-N-0317-38	126	520	21	21	1	33	34	2
S-N-0317-39	115	739	39	40	2	68	80	7
S-N-0317-4	139	863	54	56	2	79	92	4
S-N-0317-41	105	947	31	37	4	43	71	15
S-N-0317-43	128	1979	52	70	8	86	173	30
S-N-0317-44	122	593	31	33	2	50	56	3
S-N-0317-45	145	637	44	50	4	67	77	4
S-N-0317-49	182	738	60	61	2	84	92	3
S-N-0317-51	153	529	33	33	1	52	55	3
S-N-0317-54	132	748	48	52	3	69	88	7
S-N-0317-8	210	1412	82	86	2	120	142	8
S-N-0414-1	218	3283	111	126	5	171	255	14
S-N-0414-11	224	2716	149	200	10	217	376	19
S-N-0414-13	224	6191	162	300	19	246	665	66
S-N-0414-14	287	3513	301	400	12	412	714	26
S-N-0414-15	261	3343	131	173	9	211	367	16
S-N-0414-16	254	5930	221	358	19	322	722	70
S-N-0414-18	220	7830	125	175	14	197	387	19
S-N-0414-19	302	5310	281	375	13	416	735	18
S-N-0414-22	229	4300	166	220	10	246	466	19
S-N-0414-23	387	4361	441	544	15	584	954	34
S-N-0414-24	252	6543	163	210	10	248	420	32
S-N-0414-26	172	1311	65	69	2	110	122	3
S-N-0414-3	287	4900	235	304	13	346	568	13
S-N-0414-30	198	1152	45	48	3	84	92	4
S-N-0414-35	286	3463	256	319	8	366	630	15
S-N-0414-36	255	8455	200	731	86	285	2023	362
S-N-0414-39	270	4116	223	272	6	315	538	22
S-N-0414-4	274	4111	172	227	12	268	491	20
S-N-0414-42	347	11220	303	914	77	415	2571	607
S-N-0414-44	308	3247	213	268	11	312	505	19
S-N-0414-48	236	2259	157	197	7	242	367	18
S-N-0414-5	367	9260	436	681	29	581	1399	102
S-N-0414-52	340	8977	351	723	37	496	1565	122
S-N-0414-55	323	10476	368	580	30	487	1196	52
S-N-0414-56	319	8723	323	584	35	448	1236	101
S-N-0414-6	284	5408	239	372	17	341	761	58
S-N-0414-64	189	1847	67	80	4	115	166	7
S-N-0414-68	340	12695	272	429	22	381	2520	1101
S-N-0414-7	369	4490	305	443	19	431	798	32
S-N-0414-75	306	5097	198	321	16	302	632	36
S-N-0414-81	346	13640	359	1294	504	486	2998	504
S-N-0414-90	293	7533	291	741	101	403	1590	121
S-N-0414-92	162	3046	124	157	11	180	284	16
S-N-0415-1	317	3045	156	195	9	231	312	9
S-N-0415-10	130	866	44	47	2	81	100	4
S-N-0415-11	254	1999	206	242	5	302	423	7
S-N-0415-14	241	2233	190	233	10	273	418	11
S-N-0415-16	186	5652	139	379	36	209	901	187
S-N-0415-17	183	1640	106	119	4	164	218	6
S-N-0415-19	157	1377	63	69	3	106	151	10
S-N-0415-20	218	5408	171	412	100	239	1124	110
S-N-0415-21	227	2716	151	183	5	207	295	6
S-N-0415-26	182	1281	107	118	3	167	212	7
S-N-0415-32	184	1235	89	105	4	133	172	4
S-N-0415-35	233	2216	159	184	5	233	338	13
S-N-0415-38	140	935	62	65	2	95	107	3
S-N-0415-4	149	1848	62	80	5	112	166	11
S-N-0415-40	134	2319	84	152	18	128	377	66
S-N-0415-42	163	2758	88	223	57	136	553	57
S-N-0415-44	248	1659	177	219	8	236	328	18
S-N-0415-48	173	1728	90	123	9	141	228	20
S-N-0415-5	350	2529	325	363	5	400	507	8
S-N-0415-51	190	1364	106	117	3	156	199	8
S-N-0415-52	251	5279	203	527	60	270	1369	150
S-N-0415-53	189	3072	133	153	7	181	496	74
S-N-0415-55	147	1743	80	131	9	114	222	20
S-N-0415-57	226	2099	149	207	22	220	393	26
S-N-0415-58	178	2253	123	197	17	172	319	40
S-N-0415-59	186	3917	130	283	74	189	623	88
S-N-0415-6	204	6498	120	273	40	189	750	145
S-N-0415-65	174	2292	121	166	14	177	285	27
S-N-0415-69	277	4900	98	136	9	137	219	24
S-N-0415-8	258	8306	219	460	40	309	969	133
S-N-0415-9	115	1154	23	28	4	43	51	4
S-N-0416-1	241	4822	105	165	22	159	249	22
S-N-0416-12	152	1478	69	76	3	98	108	3
S-N-0416-18	163	3936	62	74	3	89	111	5
S-N-0416-19	171	1531	76	81	2	111	127	4
S-N-0416-2	144	2216	47	56	3	73	86	3
S-N-0416-20	206	6153	76	166	20	109	246	34
S-N-0416-21	161	3337	61	83	6	94	138	8
S-N-0416-22	146	3843	64	79	5	100	136	7
S-N-0416-23	168	4433	50	59	4	81	105	4
S-N-0416-25	245	9556	114	257	40	170	422	58
S-N-0416-26	181	3022	41	43	2	74	83	4
S-N-0416-27	215	4724	134	168	8	198	305	8
S-N-0416-29	224	4385	141	192	12	200	292	12
S-N-0416-31	266	6216	231	851	99	299	1379	197
S-N-0416-32	166	3784	44	48	3	71	82	4
S-N-0416-35	203	3140	109	138	6	155	214	17
S-N-0416-36	230	4420	80	94	4	135	158	4
S-N-0416-38	142	4809	45	49	2	59	65	2
S-N-0416-39	270	10053	223	1007	138	288	1589	138
S-N-0416-40	158	4238	74	99	4	111	151	9
S-N-0416-41	236	5976	116	559	150	171	696	150
S-N-0416-42	120	1993	22	22	1	40	42	3
S-N-0416-43	246	4010	184	241	5	256	377	12
S-N-0416-45	210	4208	98	185	25	147	286	25
S-N-0416-46	190	2704	62	68	2	108	121	2
S-N-0416-48	231	7972	73	128	16	119	341	93
S-N-0416-49	159	2186	38	48	7	69	88	7
S-N-0416-50	226	6898	90	165	20	157	291	20
S-N-0416-52	168	2330	61	66	2	96	107	3
S-N-0416-53	268	9948	198	499	46	283	1396	321
S-N-0416-54	209	3196	59	65	6	123	174	7
S-N-0416-6	364	8390	271	569	53	392	1294	219
S-N-0416-9	181	3420	35	36	2	59	66	2
S-N-0417-1	112	1236	26	31	4	40	60	7
S-N-0417-10	91	1040	22	25	2	31	37	4
S-N-0417-11	142	1253	51	64	5	84	117	8
S-N-0417-14	129	1306	41	47	5	62	84	5
S-N-0417-16	130	745	39	41	2	61	66	2
S-N-0417-17	132	1170	36	38	2	51	54	2
S-N-0417-19	176	1172	48	51	3	79	96	8
S-N-0417-20	121	1239	36	44	4	55	73	8
S-N-0417-24	124	742	23	24	2	35	38	2
S-N-0417-25	111	1007	18	20	2	29	34	2
S-N-0417-28	144	1097	41	47	4	55	70	5
S-N-0417-29	185	1390	73	82	4	94	119	6
S-N-0417-30	81	560	11	12	2	18	20	2
S-N-0417-32	110	1015	19	20	2	36	40	4
S-N-0417-34	102	1546	16	17	2	23	25	2
S-N-0417-35	90	469	14	15	2	22	24	2
S-N-0417-36	77	601	7	7	1	15	18	2
S-N-0417-39	108	1133	31	38	4	51	70	8
S-N-0417-40	125	1248	37	38	2	52	53	2
S-N-0417-41	151	1729	69	80	9	99	142	16
S-N-0417-42	166	1112	82	94	5	115	150	8
S-N-0417-43	158	7076	64	131	10	105	383	92
S-N-0417-44	118	1124	18	20	3	35	40	3
S-N-0417-45	113	1329	26	32	3	38	48	3
S-N-0417-47	143	1953	50	59	4	72	91	5
S-N-0417-48	137	2122	27	29	3	45	58	9
S-N-0417-49	152	7754	43	80	9	81	450	202
S-N-0417-5	111	832	12	17	4	23	28	4
S-N-0417-7	122	1162	41	46	3	57	67	3
S-N-0417-8	129	1119	57	66	7	83	105	7
S-N-0514-1	216	3129	159	220	7	221	370	30
S-N-0514-101	338	3379	303	372	9	426	593	10
S-N-0514-104	119	860	21	21	1	37	37	1
S-N-0514-105	361	10886	351	893	57	475	1878	272
S-N-0514-108	168	1654	38	41	3	64	71	3
S-N-0514-111	313	5314	235	427	84	318	737	84
S-N-0514-112	235	2418	185	254	22	247	378	22
S-N-0514-113	341	5325	330	424	12	455	754	27
S-N-0514-114	208	2369	106	136	7	167	235	11
S-N-0514-12	243	2636	146	177	5	220	303	7
S-N-0514-122	345	3280	335	385	8	462	604	11
S-N-0514-130	350	10378	295	428	18	401	675	27
S-N-0514-14	301	2420	194	226	8	283	371	8
S-N-0514-17	318	2688	214	235	4	316	382	9
S-N-0514-27	167	2071	92	135	15	132	211	15
S-N-0514-33	255	2552	212	239	5	296	381	7
S-N-0514-36	272	2579	222	265	7	316	449	13
S-N-0514-44	339	2388	276	330	8	366	500	11
S-N-0514-5	435	4950	455	603	14	595	901	30
S-N-0514-52	221	1728	145	164	4	204	260	7
S-N-0514-54	208	1741	132	149	5	199	284	9
S-N-0514-55	309	2519	277	332	7	389	545	13
S-N-0514-56	340	3034	332	376	7	456	572	10
S-N-0514-57	481	3614	356	389	6	476	576	6
S-N-0514-58	187	1598	62	65	3	99	134	10
S-N-0514-62	321	3099	391	523	10	489	793	29
S-N-0514-68	268	1759	246	299	6	329	448	14
S-N-0514-72	151	1221	45	48	2	66	81	4
S-N-0514-78	277	6954	268	495	27	360	1009	142
S-N-0514-81	397	9986	435	1302	182	560	2146	182
S-N-0514-82	300	2272	199	242	10	293	419	11
S-N-0514-86	187	2299	126	158	8	179	256	8
S-N-0514-90	170	2011	79	102	7	134	187	7
S-N-0515-1	180	2418	59	61	2	90	122	12
S-N-0515-10	254	3685	127	132	3	180	202	6
S-N-0515-13	130	1060	20	20	1	32	33	2
S-N-0515-15	163	2567	67	90	7	105	195	34
S-N-0515-2	254	2967	85	92	3	124	147	5
S-N-0515-20	276	9750	246	463	35	306	676	46
S-N-0515-24	205	2409	87	97	5	115	136	5
S-N-0515-25	274	2364	123	133	3	193	216	4
S-N-0515-27	212	1148	52	52	1	84	87	3
S-N-0515-29	187	1492	62	65	2	89	103	5
S-N-0515-32	193	1845	58	61	2	81	91	4
S-N-0515-39	226	2023	57	61	2	97	119	4
S-N-0515-40	195	2323	42	43	2	71	76	3
S-N-0515-51	213	1245	70	72	2	106	119	5
S-N-0515-52	290	2571	158	172	2	230	283	9
S-N-0515-67	262	4052	119	181	11	192	533	143
S-N-0515-68	180	1164	62	65	2	95	104	5
S-N-0515-69	212	1434	71	82	3	115	150	5
S-N-0515-7	202	3081	62	66	4	81	91	4
S-N-0515-71	294	3105	252	270	5	324	371	6
S-N-0515-72	236	2798	101	109	6	147	166	6
S-N-0515-73	229	2786	109	145	21	171	256	21
S-N-0515-75	250	2428	125	136	4	193	228	7
S-N-0515-79	238	2107	83	89	3	120	144	5
S-N-0515-85	223	1709	57	59	2	90	99	3
S-N-0515-86	348	5572	237	252	3	322	371	8
S-N-0515-87	266	2187	97	99	2	131	145	6
S-N-0515-9	186	2707	46	53	3	69	83	4
S-N-0515-90	313	5210	271	454	30	347	768	53
S-N-0515-94	314	8976	304	515	13	376	754	34
S-N-0517-11	155	1148	53	56	2	73	82	2
S-N-0517-12	161	794	53	58	3	77	87	3
S-N-0517-14	106	1142	59	75	5	87	119	7
S-N-0517-15	131	1250	45	57	5	69	105	14
S-N-0517-16	112	904	35	40	3	56	76	6
S-N-0517-17	135	925	43	54	7	60	82	7
S-N-0517-19	138	885	44	47	2	61	72	6
S-N-0517-20	131	731	49	51	2	67	72	3
S-N-0517-21	290	1582	206	240	5	274	362	12
S-N-0517-22	130	1429	83	112	7	104	164	11
S-N-0517-23	144	5392	87	215	22	130	677	240
S-N-0517-24	300	1790	245	269	7	314	378	7
S-N-0517-26	132	735	53	61	4	73	98	13
S-N-0517-27	141	902	60	67	4	88	115	11
S-N-0517-28	182	2507	118	199	16	158	317	16
S-N-0517-3	145	1304	32	33	2	56	70	9
S-N-0517-30	212	1057	92	101	3	140	161	4
S-N-0517-32	188	806	74	76	2	113	134	6
S-N-0517-33	106	819	39	42	2	64	69	2
S-N-0517-34	195	1134	83	86	2	135	159	6
S-N-0517-35	130	1539	50	78	7	79	134	13
S-N-0517-38	229	1315	88	101	4	120	152	7
S-N-0517-39	213	1312	48	51	2	76	90	6
S-N-0517-4	200	1209	117	123	4	155	171	4
S-N-0517-40	250	4696	196	325	50	251	495	50
S-N-0517-5	122	1241	70	104	11	100	174	25
S-N-0517-6	131	1393	64	74	4	81	112	12
S-N-0517-7	227	1997	135	159	6	193	265	18
S-N-0517-8	196	6490	101	235	34	155	767	252
S-N-0517-9	197	1429	85	94	2	135	171	9
S-N-0614-1	432	6429	484	617	15	641	1044	27
S-N-0614-11	328	4885	258	381	12	355	700	36
S-N-0614-16	261	2989	182	231	5	267	429	22
S-N-0614-17	309	2646	255	295	9	350	468	11
S-N-0614-18	278	3050	161	198	10	258	417	21
S-N-0614-19	299	2817	170	205	7	264	383	11
S-N-0614-2	391	3994	352	450	7	508	819	31
S-N-0614-22	326	2814	164	193	7	266	358	11
S-N-0614-25	188	1200	64	75	3	110	148	6
S-N-0614-28	244	3730	143	190	16	216	381	16
S-N-0614-3	258	3094	153	206	9	237	376	13
S-N-0614-30	299	3769	219	285	15	315	492	24
S-N-0614-31	259	1739	171	215	9	260	369	12
S-N-0614-32	300	7285	207	457	32	305	1291	299
S-N-0614-33	258	2715	171	218	9	253	393	30
S-N-0614-34	347	3259	254	306	7	396	545	7
S-N-0614-36	546	8010	705	1022	25	902	1550	61
S-N-0614-37	462	10290	556	1116	59	713	2089	205
S-N-0614-38	405	4804	387	503	10	557	874	16
S-N-0614-4	211	2905	144	168	4	208	327	25
S-N-0614-40	391	9724	466	1086	136	614	1945	136
S-N-0614-42	268	3411	165	211	7	241	408	31
S-N-0614-43	441	11643	429	734	46	585	1397	143
S-N-0614-48	424	9215	481	725	44	659	1358	74
S-N-0614-49	381	8204	297	451	22	416	880	60
S-N-0614-5	369	7174	370	830	46	516	1787	140
S-N-0614-50	533	5295	557	663	8	743	1019	16
S-N-0614-52	449	4650	468	598	9	602	890	16
S-N-0614-53	403	8227	311	766	151	447	1301	151
S-N-0614-54	319	3436	194	237	11	297	470	18
S-N-0615-1	196	3119	118	149	8	170	241	13
S-N-0615-11	178	2877	64	85	5	97	159	14
S-N-0615-13	217	4439	117	142	5	170	257	28
S-N-0615-14	131	1848	37	45	5	56	84	10
S-N-0615-19	141	2418	63	78	6	93	126	9
S-N-0615-2	209	3012	95	114	4	147	211	16
S-N-0615-22	321	12563	220	517	46	317	1871	658
S-N-0615-26	162	2485	51	60	3	90	112	4
S-N-0615-30	217	9665	95	229	29	153	819	280
S-N-0615-31	160	2600	52	67	4	79	123	14
S-N-0615-33	167	2654	78	99	9	118	177	13
S-N-0615-35	200	4324	76	90	4	120	166	12
S-N-0615-38	219	1828	91	100	4	134	167	11
S-N-0615-39	185	2309	73	81	3	116	143	6
S-N-0615-4	312	12103	270	451	28	379	1056	187
S-N-0615-47	273	3516	177	247	14	253	384	22
S-N-0615-49	187	2930	96	129	11	126	202	18
S-N-0615-56	181	1907	92	106	3	143	197	7
S-N-0615-58	127	1979	45	53	4	69	91	7
S-N-0615-59	146	1570	77	82	2	113	128	3
S-N-0615-60	141	2250	48	50	2	79	98	4
S-N-0615-61	241	2830	168	198	6	229	314	14
S-N-0615-62	182	1620	63	79	5	107	135	6
S-N-0615-63	195	6895	111	197	42	156	473	47
S-N-0615-65	255	3271	125	183	13	180	310	14
S-N-0615-67	230	9862	141	291	26	218	1005	315
S-N-0615-70	227	5062	118	157	12	184	278	13
S-N-0615-72	173	1885	39	40	2	72	83	3
S-N-0615-78	199	2553	84	101	4	125	167	10
S-N-0615-8	247	3615	178	228	10	239	353	26
S-N-0714-56-10	356	2735	287	327	5	397	572	12
S-N-0714-56-11	318	2538	223	259	7	341	523	16
S-N-0714-56-12	251	2792	168	207	6	260	451	26
S-N-0714-56-14	349	4199	408	569	9	542	963	34
S-N-0714-56-15	339	4763	339	460	9	458	870	39
S-N-0714-56-16	486	12529	538	1242	72	704	2685	377
S-N-0714-56-17	416	4886	474	592	8	633	890	14
S-N-0714-56-3	450	5329	565	705	12	735	1074	33
S-N-0714-56-5	295	2947	157	193	7	261	425	15
S-N-0714-56-6	392	4193	466	614	10	610	991	21
S-N-0714-56-7	262	2935	217	264	4	307	498	35
S-N-0714-56-8	231	2067	190	234	6	286	459	19
S-N-0714-56-9	406	4182	512	682	10	672	1099	25
S-N-0714-62-1	675	9430	1307	2028	49	1561	2995	56
S-N-0714-62-2	540	4983	722	872	10	913	1281	19
S-N-0714-62-3	528	7266	1002	1548	35	1213	2439	50
S-N-0714-62-4	532	5389	695	882	15	889	1369	25
S-N-0714-62-5	497	7648	554	702	10	737	1156	22
S-N-0714-62-6	505	7571	676	945	20	879	1621	29
S-N-0714-62-7	390	5760	620	865	10	787	1372	39
S-N-0714-62-8	466	5362	650	910	18	833	1469	52
S-N-0714-62-9	417	5663	423	573	19	605	975	25
S-N-0714-69-1	423	4554	451	595	13	600	934	22
S-N-0714-69-10	339	3059	325	408	7	442	683	28
S-N-0714-69-11	259	2091	214	269	9	285	444	15
S-N-0714-69-2	400	4718	302	323	5	422	528	8
S-N-0714-69-3	588	10813	827	1624	131	1024	2852	131
S-N-0714-69-5	379	4274	425	565	13	542	834	30
S-N-0714-69-7	353	2707	234	280	8	342	444	9
S-N-0714-69-8	307	3677	296	387	9	405	659	22
S-N-0715-1	197	2948	97	129	10	151	265	18
S-N-0715-10	326	4509	209	276	12	303	468	25
S-N-0715-11	247	3810	131	187	16	202	348	16
S-N-0715-12	291	8272	186	567	119	252	996	119
S-N-0715-13	274	3218	232	290	7	340	500	18
S-N-0715-14	222	4336	116	161	10	174	350	45
S-N-0715-15	228	5127	144	207	12	190	362	25
S-N-0715-16	240	4550	143	218	14	195	374	18
S-N-0715-17	308	3364	182	209	4	279	368	7
S-N-0715-18	294	6136	316	580	29	407	964	64
S-N-0715-19	223	4649	148	253	16	198	451	34
S-N-0715-2	262	4923	153	209	10	223	368	22
S-N-0715-20	196	6359	135	265	23	193	769	200
S-N-0715-21	143	2141	66	92	6	102	177	18
S-N-0715-3	224	5226	153	226	21	217	409	34
S-N-0715-4	310	6420	281	462	27	370	830	73
S-N-0715-5	311	10113	189	387	22	272	1032	239
S-N-0715-6	306	3006	190	218	7	283	378	11
S-N-0715-7	289	4413	179	286	23	259	510	30
S-N-0715-8	148	3563	38	43	4	68	98	7
S-N-0715-9	203	5508	106	218	31	152	559	107
S-N-0716-1	455	4475	379	484	13	481	753	31
S-N-0716-14	164	2323	93	104	3	135	174	8
S-N-0716-15	220	2502	82	91	4	133	151	4
S-N-0716-16	205	8999	112	222	26	162	981	383
S-N-0716-18	208	3044	115	137	11	166	219	11
S-N-0716-19	221	1797	64	69	4	101	117	7
S-N-0716-21	168	2200	52	56	3	83	99	3
S-N-0716-24	292	9428	200	337	15	294	1119	329
S-N-0716-28	234	3233	60	68	3	114	138	4
S-N-0716-31	178	2701	49	50	2	84	91	2
S-N-0716-33	253	10255	159	309	32	228	1077	387
S-N-0716-35	238	3760	117	150	5	169	264	16
S-N-0716-36	264	2171	138	147	4	196	225	6
S-N-0716-37	148	1089	27	29	2	48	61	6
S-N-0716-39	372	3900	246	285	6	341	457	15
S-N-0716-41	263	2231	131	143	3	203	245	8
S-N-0716-42	210	4306	78	120	21	111	179	21
S-N-0716-45	204	2813	70	76	2	115	138	7
S-N-0716-50	239	4861	89	112	5	147	209	13
S-N-0716-54	232	3187	171	210	9	236	346	14
S-N-0716-58	179	2147	58	62	2	86	98	4
S-N-0716-64	347	10274	306	676	82	430	1258	82
S-N-0716-65	221	5179	84	102	6	149	225	14
S-N-0716-66	181	2259	37	41	2	57	73	4
S-N-0716-67	231	4294	85	95	6	133	161	8
S-N-0716-68	325	9877	234	506	132	325	967	132
S-N-0716-71	242	2512	106	116	4	152	203	18
S-N-0716-74	236	4944	124	152	4	187	267	8
S-N-0716-78	325	11690	303	639	137	397	1183	137
S-N-0716-8	179	2184	41	45	3	71	87	7
S-N-0814-1	396	4140	362	448	25	515	848	79
S-N-0814-2	275	2884	169	216	11	254	387	18
S-N-0814-3	336	2710	204	238	6	300	408	14
S-N-0814-4	700	7034	1035	1272	29	1309	1883	29
S-N-0814-5	321	1996	196	205	3	298	345	10
S-N-0814-6	183	5586	125	339	43	178	1169	129
S-N-0814-7	402	2421	375	451	11	502	675	13
S-N-0814-8	361	3757	388	469	6	527	793	18
S-N-0814-9	387	8779	347	674	49	464	1531	192
S-N-0815-1	232	3620	135	154	8	187	241	8
S-N-0815-2	218	2148	96	115	5	157	203	5
S-N-0815-3	239	3695	100	111	5	154	193	5
S-N-0815-4	171	2151	59	73	5	90	122	5
S-N-0815-5	234	4812	134	195	26	202	401	50
S-N-0815-6	204	2520	100	112	3	151	201	7
S-N-0816-1	252	3783	152	194	7	218	312	21
S-N-0816-10	254	5218	102	131	4	154	217	6
S-N-0816-11	286	7472	175	253	29	253	481	29
S-N-0816-2	235	3804	107	139	6	164	243	12
S-N-0816-3	169	3493	42	48	3	70	87	5
S-N-0816-4	160	1419	43	54	6	72	100	6
S-N-0816-5	188	3978	58	75	10	103	141	10
S-N-0816-6	459	8937	440	624	12	578	1039	30
S-N-0816-7	386	23830	307	1211	148	407	4589	398
S-N-0816-8	328	10741	192	319	27	289	527	27
S-N-0816-9	237	11541	122	295	38	174	927	146
S-N-0914-1	215	2039	130	155	5	201	262	9
S-N-0914-2	163	2832	96	148	14	141	257	26
S-N-0914-3	535	8778	601	973	49	795	1673	125
S-N-0914-4	430	6732	516	862	58	667	1447	139
S-N-0914-5	448	3960	399	502	14	569	895	28
S-N-0915-1	312	4092	196	235	6	278	391	28
S-N-0915-2	349	5940	292	382	10	435	738	52
S-N-0915-3	376	14784	347	706	47	474	1656	322
S-N-0915-4	270	4086	131	139	3	207	258	5
S-N-0915-5	296	11406	220	341	16	313	616	37
S-N-0915-6	351	12066	208	276	14	306	473	19
S-N-0916-1	302	3377	169	213	5	244	343	19
S-N-0916-2	202	1649	80	87	3	130	154	5
S-N-0916-3	249	1789	87	101	3	137	174	6
S-N-0916-4	238	3960	142	252	47	211	412	47
S-N-0916-5	219	1771	74	81	3	123	160	5
S-N-1014-1	242	2790	153	174	5	237	314	9
S-N-1014-10	243	3828	194	260	11	284	507	38
S-N-1014-11	222	3729	86	92	4	142	172	7
S-N-1014-12	409	7239	451	577	15	629	1006	29
S-N-1014-13	440	4805	547	704	15	699	1081	27
S-N-1014-2	369	4172	288	324	9	412	533	11
S-N-1014-3	196	1582	114	147	6	174	264	10
S-N-1014-4	228	1303	99	106	4	157	186	5
S-N-1014-5	326	2518	219	262	14	327	442	14
S-N-1014-6	222	2061	104	130	6	169	248	10
S-N-1014-7	311	2560	162	184	6	255	324	7
S-N-1014-8	341	2643	305	337	4	405	518	10
S-N-1014-9	196	1132	49	53	3	93	103	5
S-N-1015-1	238	3849	86	95	3	141	166	6
S-N-1015-10	242	6129	86	104	4	127	180	8
S-N-1015-11	231	7448	91	122	7	142	219	13
S-N-1015-12	271	5570	169	194	4	234	302	7
S-N-1015-13	297	6320	148	161	3	227	288	7
S-N-1015-14	301	4265	152	186	6	224	306	13
S-N-1015-15	250	7316	81	90	4	125	152	4
S-N-1015-16	365	18993	183	519	45	283	1380	245
S-N-1015-17	263	3229	100	111	5	156	191	5
S-N-1015-2	315	15856	139	220	17	200	760	270
S-N-1015-3	325	5475	188	217	5	280	349	11
S-N-1015-4	353	12190	224	285	8	324	499	31
S-N-1015-5	423	16722	238	389	18	338	1149	309
S-N-1015-6	235	7452	84	104	6	123	182	22
S-N-1015-7	209	5887	83	97	3	126	155	8
S-N-1015-8	246	9112	94	138	7	153	237	11
S-N-1015-9	248	7643	95	113	4	163	210	5
S-N-1016-2	282	2746	195	248	31	275	397	31
S-N-1016-3	292	2947	216	277	9	302	494	29
S-N-1016-5	228	3813	66	74	3	102	117	3
S-N-1016-6	181	5003	44	49	3	70	77	3
S-N-1016-7	447	5413	427	525	15	553	843	38
S-N-1016-8	286	4383	125	143	4	177	208	4
S-N-1115-1	281	6489	174	217	9	255	361	11
S-N-1115-2	246	8163	89	103	3	146	206	9
AC_1	86	237	12	12	1	27	28	2
AC_10	31	92	5	5	1	7	7	1
AC_11	45	115	7	7	1	13	14	2
AC_12	45	102	5	5	1	9	9	1
AC_13	46	101	6	6	1	8	8	1
AC_14	28	80	1	1	1	5	5	1
AC_15	33	107	2	2	1	2	2	1
AC_16	13	504	0	0	0	0	0	0
AC_17	16	39	0	0	0	1	1	1
AC_18	18	32	0	0	0	0	0	0
AC_19	34	119	5	6	2	7	8	2
AC_2	62	6325	5	5	1	10	10	1
AC_20	28	51	0	0	0	1	1	1
AC_21	20	435	1	1	1	1	1	1
AC_3	49	881	10	10	1	17	18	2
AC_4	57	1750	6	6	1	9	9	1
AC_5	78	5836	9	10	2	12	14	2
AC_6	71	4524	4	4	1	7	7	1
AC_7	34	3090	5	5	1	6	6	1
AC_8	27	152	6	6	1	6	6	1
AC_9	34	248	1	1	1	1	1	1
EC_1	252	10339	81	90	3	130	158	4
EC_10	253	10803	106	126	5	169	223	8
EC_11	319	18507	129	168	5	213	332	15
EC_12	447	17225	318	1279	132	458	2801	132
EC_2	278	12657	95	125	7	153	202	7
EC_3	314	15386	97	127	7	150	198	7
EC_4	255	8973	114	173	11	183	299	18
EC_5	164	10292	46	58	5	77	98	5
EC_6	265	13115	95	157	14	160	297	33
EC_7	304	14426	135	174	9	214	303	11
EC_8	247	9419	86	101	5	136	165	5
EC_9	268	14193	93	134	12	162	258	19
HC_1	301	15719	96	134	10	166	238	10
HC_10	248	16859	78	89	5	123	149	5
HC_11	314	14389	97	116	7	161	191	7
HC_12	360	18587	164	220	7	253	390	13
HC_2	252	14163	84	108	5	125	156	5
HC_3	326	18042	132	160	6	211	267	6
HC_4	165	7837	49	57	3	77	87	3
HC_5	203	10977	66	81	5	113	140	5
HC_6	202	9073	93	112	5	139	171	7
HC_7	271	13624	83	101	3	139	173	5
HC_8	251	12977	82	106	7	144	179	7
HC_9	183	10856	56	61	2	89	98	2
MOCK_1	379	6898	321	861	58	456	2378	72
MOCK_2	354	6847	274	746	58	386	2265	91
MOCK_3	340	5502	313	797	49	442	2131	64

## Sheet: 5- Rare OTUs filtering
OTUs removed by sample
Sample name	Initial	Kept	Abundance < 5e-05	Present in databank of contaminants
S-F-0216-1	288	122	166	0
S-F-0217-1	385	145	240	0
S-F-0217-2	274	129	145	0
S-F-0315-1	157	88	69	0
S-F-0316-1	287	129	158	0
S-F-0316-2	241	110	131	0
S-F-0317-1	498	179	319	0
S-F-0317-2	462	177	285	0
S-F-0414-1	155	78	77	0
S-F-0415-1	276	116	160	0
S-F-0415-2	197	101	96	0
S-F-0415-3	155	84	71	0
S-F-0416-1	307	131	176	0
S-F-0514-1	178	84	94	0
S-F-0514-2	288	141	147	0
S-F-0515-1	118	78	40	0
S-F-0515-2	130	65	65	0
S-F-0515-3	227	101	126	0
S-F-0515-4	331	138	193	0
S-F-0515-5	157	87	70	0
S-F-0517-1	245	131	114	0
S-F-0614-1	235	110	125	0
S-F-0614-2	201	93	108	0
S-F-0615-1	205	111	94	0
S-F-0615-2	152	73	79	0
S-F-0615-3	145	74	71	0
S-F-0615-4	294	128	166	0
S-F-0714-53-1	306	134	172	0
S-F-0714-53-2	340	120	220	0
S-F-0714-53-3	313	134	179	0
S-F-0715-1	167	77	90	0
S-F-0716-654-1	481	158	323	0
S-F-0716-655-1	452	140	312	0
S-F-0716-656-1	540	173	367	0
S-F-1115-1	556	167	389	0
S-M-0315-1	324	136	188	0
S-M-0315-2	266	153	113	0
S-M-0414-1	174	80	94	0
S-M-0414-2	93	65	28	0
S-M-0415-1	212	110	102	0
S-M-0415-2	228	100	128	0
S-M-0514-1	315	131	184	0
S-M-0514-2	180	104	76	0
S-M-0515-1	346	148	198	0
S-M-0515-2	173	105	68	0
S-M-0515-3	355	141	214	0
S-M-0515-4	225	117	108	0
S-M-0515-5	193	102	91	0
S-M-0515-6	330	146	184	0
S-M-0515-7	298	116	182	0
S-M-0515-8	440	154	286	0
S-M-0614-1	267	124	143	0
S-M-0614-2	177	85	92	0
S-M-0615-1	252	108	144	0
S-M-0615-2	225	112	113	0
S-M-0615-3	199	118	81	0
S-M-0615-4	216	106	110	0
S-M-0615-5	216	117	99	0
S-M-0615-6	268	124	144	0
S-M-0714-55-1	101	70	31	0
S-M-0714-68-1	215	127	88	0
S-M-0715-1	351	146	205	0
S-M-0715-2	303	149	154	0
S-M-0715-3	309	123	186	0
S-M-0716-1	354	144	210	0
S-M-1014-1	157	84	73	0
S-M-1015-1	507	161	346	0
S-N-0115-1	218	132	86	0
S-N-0115-2	254	135	119	0
S-N-0116-1	266	130	136	0
S-N-0116-2	359	141	218	0
S-N-0116-3	234	139	95	0
S-N-0116-4	213	110	103	0
S-N-0116-5	319	136	183	0
S-N-0116-6	289	133	156	0
S-N-0116-7	257	133	124	0
S-N-0116-8	299	159	140	0
S-N-0116-9	280	142	138	0
S-N-0215-1	422	172	250	0
S-N-0215-2	225	122	103	0
S-N-0215-3	363	161	202	0
S-N-0216-1	229	140	89	0
S-N-0216-10	268	119	149	0
S-N-0216-2	304	143	161	0
S-N-0216-3	237	119	118	0
S-N-0216-4	214	119	95	0
S-N-0216-5	241	137	104	0
S-N-0216-6	254	129	125	0
S-N-0216-7	229	125	104	0
S-N-0216-8	214	108	106	0
S-N-0216-9	243	118	125	0
S-N-0217-1	197	105	92	0
S-N-0217-2	239	140	99	0
S-N-0217-3	204	120	84	0
S-N-0217-4	261	136	125	0
S-N-0217-5	290	136	154	0
S-N-0217-6	123	87	36	0
S-N-0315-11	225	125	100	0
S-N-0315-13	258	147	111	0
S-N-0315-14	363	173	190	0
S-N-0315-16	350	161	189	0
S-N-0315-18	394	158	236	0
S-N-0315-19	261	145	116	0
S-N-0315-2	322	164	158	0
S-N-0315-20	385	173	212	0
S-N-0315-21	425	171	254	0
S-N-0315-22	328	156	172	0
S-N-0315-23	311	161	150	0
S-N-0315-24	322	158	164	0
S-N-0315-25	309	158	151	0
S-N-0315-26	273	150	123	0
S-N-0315-27	304	156	148	0
S-N-0315-28	376	174	202	0
S-N-0315-3	375	154	221	0
S-N-0315-30	249	139	110	0
S-N-0315-31	282	140	142	0
S-N-0315-32	286	143	143	0
S-N-0315-33	453	162	291	0
S-N-0315-34	310	153	157	0
S-N-0315-37	303	154	149	0
S-N-0315-39	404	175	229	0
S-N-0315-4	362	166	196	0
S-N-0315-40	416	179	237	0
S-N-0315-41	370	164	206	0
S-N-0315-42	255	140	115	0
S-N-0315-44	239	122	117	0
S-N-0315-9	263	137	126	0
S-N-0316-1	304	139	165	0
S-N-0316-10	318	145	173	0
S-N-0316-11	231	119	112	0
S-N-0316-12	211	105	106	0
S-N-0316-13	257	147	110	0
S-N-0316-14	260	142	118	0
S-N-0316-15	230	131	99	0
S-N-0316-16	260	121	139	0
S-N-0316-17	214	117	97	0
S-N-0316-18	382	153	229	0
S-N-0316-19	375	162	213	0
S-N-0316-2	250	145	105	0
S-N-0316-20	275	135	140	0
S-N-0316-21	276	141	135	0
S-N-0316-22	238	123	115	0
S-N-0316-23	277	145	132	0
S-N-0316-24	232	126	106	0
S-N-0316-25	251	123	128	0
S-N-0316-26	183	100	83	0
S-N-0316-3	288	140	148	0
S-N-0316-4	178	94	84	0
S-N-0316-5	209	114	95	0
S-N-0316-6	270	136	134	0
S-N-0316-7	383	150	233	0
S-N-0316-8	289	143	146	0
S-N-0316-9	373	142	231	0
S-N-0317-1	176	94	82	0
S-N-0317-10	132	73	59	0
S-N-0317-11	150	87	63	0
S-N-0317-12	199	82	117	0
S-N-0317-14	183	76	107	0
S-N-0317-15	133	78	55	0
S-N-0317-17	137	80	57	0
S-N-0317-18	143	85	58	0
S-N-0317-19	122	58	64	0
S-N-0317-21	114	60	54	0
S-N-0317-25	162	82	80	0
S-N-0317-26	238	91	147	0
S-N-0317-29	140	74	66	0
S-N-0317-30	133	94	39	0
S-N-0317-32	146	88	58	0
S-N-0317-33	126	62	64	0
S-N-0317-34	124	74	50	0
S-N-0317-35	160	78	82	0
S-N-0317-36	199	94	105	0
S-N-0317-38	126	74	52	0
S-N-0317-39	115	77	38	0
S-N-0317-4	139	72	67	0
S-N-0317-41	105	68	37	0
S-N-0317-43	128	70	58	0
S-N-0317-44	122	71	51	0
S-N-0317-45	145	77	68	0
S-N-0317-49	182	92	90	0
S-N-0317-51	153	74	79	0
S-N-0317-54	132	85	47	0
S-N-0317-8	210	105	105	0
S-N-0414-1	218	118	100	0
S-N-0414-11	224	105	119	0
S-N-0414-13	224	117	107	0
S-N-0414-14	287	155	132	0
S-N-0414-15	261	135	126	0
S-N-0414-16	254	134	120	0
S-N-0414-18	220	107	113	0
S-N-0414-19	302	137	165	0
S-N-0414-22	229	119	110	0
S-N-0414-23	387	172	215	0
S-N-0414-24	252	137	115	0
S-N-0414-26	172	101	71	0
S-N-0414-3	287	133	154	0
S-N-0414-30	198	120	78	0
S-N-0414-35	286	142	144	0
S-N-0414-36	255	114	141	0
S-N-0414-39	270	134	136	0
S-N-0414-4	274	130	144	0
S-N-0414-42	347	128	219	0
S-N-0414-44	308	163	145	0
S-N-0414-48	236	126	110	0
S-N-0414-5	367	165	202	0
S-N-0414-52	340	144	196	0
S-N-0414-55	323	142	181	0
S-N-0414-56	319	140	179	0
S-N-0414-6	284	141	143	0
S-N-0414-64	189	114	75	0
S-N-0414-68	340	146	194	0
S-N-0414-7	369	156	213	0
S-N-0414-75	306	145	161	0
S-N-0414-81	346	152	194	0
S-N-0414-90	293	128	165	0
S-N-0414-92	162	79	83	0
S-N-0415-1	317	164	153	0
S-N-0415-10	130	85	45	0
S-N-0415-11	254	122	132	0
S-N-0415-14	241	124	117	0
S-N-0415-16	186	94	92	0
S-N-0415-17	183	104	79	0
S-N-0415-19	157	92	65	0
S-N-0415-20	218	106	112	0
S-N-0415-21	227	102	125	0
S-N-0415-26	182	112	70	0
S-N-0415-32	184	101	83	0
S-N-0415-35	233	114	119	0
S-N-0415-38	140	81	59	0
S-N-0415-4	149	83	66	0
S-N-0415-40	134	84	50	0
S-N-0415-42	163	76	87	0
S-N-0415-44	248	121	127	0
S-N-0415-48	173	99	74	0
S-N-0415-5	350	124	226	0
S-N-0415-51	190	97	93	0
S-N-0415-52	251	95	156	0
S-N-0415-53	189	87	102	0
S-N-0415-55	147	85	62	0
S-N-0415-57	226	109	117	0
S-N-0415-58	178	110	68	0
S-N-0415-59	186	109	77	0
S-N-0415-6	204	93	111	0
S-N-0415-65	174	107	67	0
S-N-0415-69	277	115	162	0
S-N-0415-8	258	118	140	0
S-N-0415-9	115	83	32	0
S-N-0416-1	241	121	120	0
S-N-0416-12	152	83	69	0
S-N-0416-18	163	91	72	0
S-N-0416-19	171	98	73	0
S-N-0416-2	144	87	57	0
S-N-0416-20	206	93	113	0
S-N-0416-21	161	86	75	0
S-N-0416-22	146	83	63	0
S-N-0416-23	168	95	73	0
S-N-0416-25	245	103	142	0
S-N-0416-26	181	96	85	0
S-N-0416-27	215	107	108	0
S-N-0416-29	224	115	109	0
S-N-0416-31	266	105	161	0
S-N-0416-32	166	86	80	0
S-N-0416-35	203	89	114	0
S-N-0416-36	230	114	116	0
S-N-0416-38	142	83	59	0
S-N-0416-39	270	109	161	0
S-N-0416-40	158	90	68	0
S-N-0416-41	236	105	131	0
S-N-0416-42	120	81	39	0
S-N-0416-43	246	113	133	0
S-N-0416-45	210	109	101	0
S-N-0416-46	190	109	81	0
S-N-0416-48	231	105	126	0
S-N-0416-49	159	87	72	0
S-N-0416-50	226	109	117	0
S-N-0416-52	168	99	69	0
S-N-0416-53	268	118	150	0
S-N-0416-54	209	112	97	0
S-N-0416-6	364	131	233	0
S-N-0416-9	181	97	84	0
S-N-0417-1	112	69	43	0
S-N-0417-10	91	51	40	0
S-N-0417-11	142	75	67	0
S-N-0417-14	129	83	46	0
S-N-0417-16	130	75	55	0
S-N-0417-17	132	83	49	0
S-N-0417-19	176	88	88	0
S-N-0417-20	121	67	54	0
S-N-0417-24	124	67	57	0
S-N-0417-25	111	62	49	0
S-N-0417-28	144	89	55	0
S-N-0417-29	185	90	95	0
S-N-0417-30	81	45	36	0
S-N-0417-32	110	69	41	0
S-N-0417-34	102	57	45	0
S-N-0417-35	90	50	40	0
S-N-0417-36	77	47	30	0
S-N-0417-39	108	63	45	0
S-N-0417-40	125	57	68	0
S-N-0417-41	151	83	68	0
S-N-0417-42	166	86	80	0
S-N-0417-43	158	78	80	0
S-N-0417-44	118	55	63	0
S-N-0417-45	113	63	50	0
S-N-0417-47	143	84	59	0
S-N-0417-48	137	75	62	0
S-N-0417-49	152	80	72	0
S-N-0417-5	111	64	47	0
S-N-0417-7	122	66	56	0
S-N-0417-8	129	74	55	0
S-N-0514-1	216	110	106	0
S-N-0514-101	338	148	190	0
S-N-0514-104	119	81	38	0
S-N-0514-105	361	148	213	0
S-N-0514-108	168	104	64	0
S-N-0514-111	313	132	181	0
S-N-0514-112	235	132	103	0
S-N-0514-113	341	170	171	0
S-N-0514-114	208	122	86	0
S-N-0514-12	243	123	120	0
S-N-0514-122	345	157	188	0
S-N-0514-130	350	163	187	0
S-N-0514-14	301	153	148	0
S-N-0514-17	318	147	171	0
S-N-0514-27	167	100	67	0
S-N-0514-33	255	140	115	0
S-N-0514-36	272	142	130	0
S-N-0514-44	339	163	176	0
S-N-0514-5	435	185	250	0
S-N-0514-52	221	119	102	0
S-N-0514-54	208	122	86	0
S-N-0514-55	309	141	168	0
S-N-0514-56	340	167	173	0
S-N-0514-57	481	163	318	0
S-N-0514-58	187	112	75	0
S-N-0514-62	321	143	178	0
S-N-0514-68	268	137	131	0
S-N-0514-72	151	99	52	0
S-N-0514-78	277	122	155	0
S-N-0514-81	397	160	237	0
S-N-0514-82	300	150	150	0
S-N-0514-86	187	109	78	0
S-N-0514-90	170	104	66	0
S-N-0515-1	180	104	76	0
S-N-0515-10	254	132	122	0
S-N-0515-13	130	92	38	0
S-N-0515-15	163	96	67	0
S-N-0515-2	254	131	123	0
S-N-0515-20	276	97	179	0
S-N-0515-24	205	103	102	0
S-N-0515-25	274	141	133	0
S-N-0515-27	212	106	106	0
S-N-0515-29	187	94	93	0
S-N-0515-32	193	116	77	0
S-N-0515-39	226	135	91	0
S-N-0515-40	195	112	83	0
S-N-0515-51	213	119	94	0
S-N-0515-52	290	145	145	0
S-N-0515-67	262	126	136	0
S-N-0515-68	180	109	71	0
S-N-0515-69	212	124	88	0
S-N-0515-7	202	119	83	0
S-N-0515-71	294	123	171	0
S-N-0515-72	236	123	113	0
S-N-0515-73	229	117	112	0
S-N-0515-75	250	137	113	0
S-N-0515-79	238	131	107	0
S-N-0515-85	223	120	103	0
S-N-0515-86	348	138	210	0
S-N-0515-87	266	120	146	0
S-N-0515-9	186	111	75	0
S-N-0515-90	313	148	165	0
S-N-0515-94	314	110	204	0
S-N-0517-11	155	88	67	0
S-N-0517-12	161	81	80	0
S-N-0517-14	106	69	37	0
S-N-0517-15	131	83	48	0
S-N-0517-16	112	69	43	0
S-N-0517-17	135	65	70	0
S-N-0517-19	138	69	69	0
S-N-0517-20	131	80	51	0
S-N-0517-21	290	123	167	0
S-N-0517-22	130	74	56	0
S-N-0517-23	144	71	73	0
S-N-0517-24	300	128	172	0
S-N-0517-26	132	76	56	0
S-N-0517-27	141	81	60	0
S-N-0517-28	182	83	99	0
S-N-0517-3	145	87	58	0
S-N-0517-30	212	97	115	0
S-N-0517-32	188	101	87	0
S-N-0517-33	106	71	35	0
S-N-0517-34	195	111	84	0
S-N-0517-35	130	68	62	0
S-N-0517-38	229	104	125	0
S-N-0517-39	213	104	109	0
S-N-0517-4	200	98	102	0
S-N-0517-40	250	95	155	0
S-N-0517-5	122	65	57	0
S-N-0517-6	131	80	51	0
S-N-0517-7	227	103	124	0
S-N-0517-8	196	86	110	0
S-N-0517-9	197	98	99	0
S-N-0614-1	432	175	257	0
S-N-0614-11	328	161	167	0
S-N-0614-16	261	138	123	0
S-N-0614-17	309	140	169	0
S-N-0614-18	278	145	133	0
S-N-0614-19	299	160	139	0
S-N-0614-2	391	179	212	0
S-N-0614-22	326	176	150	0
S-N-0614-25	188	118	70	0
S-N-0614-28	244	145	99	0
S-N-0614-3	258	133	125	0
S-N-0614-30	299	150	149	0
S-N-0614-31	259	142	117	0
S-N-0614-32	300	135	165	0
S-N-0614-33	258	132	126	0
S-N-0614-34	347	163	184	0
S-N-0614-36	546	204	342	0
S-N-0614-37	462	143	319	0
S-N-0614-38	405	168	237	0
S-N-0614-4	211	107	104	0
S-N-0614-40	391	161	230	0
S-N-0614-42	268	153	115	0
S-N-0614-43	441	164	277	0
S-N-0614-48	424	163	261	0
S-N-0614-49	381	177	204	0
S-N-0614-5	369	152	217	0
S-N-0614-50	533	188	345	0
S-N-0614-52	449	183	266	0
S-N-0614-53	403	184	219	0
S-N-0614-54	319	158	161	0
S-N-0615-1	196	114	82	0
S-N-0615-11	178	97	81	0
S-N-0615-13	217	106	111	0
S-N-0615-14	131	81	50	0
S-N-0615-19	141	88	53	0
S-N-0615-2	209	114	95	0
S-N-0615-22	321	119	202	0
S-N-0615-26	162	87	75	0
S-N-0615-30	217	91	126	0
S-N-0615-31	160	93	67	0
S-N-0615-33	167	100	67	0
S-N-0615-35	200	102	98	0
S-N-0615-38	219	103	116	0
S-N-0615-39	185	108	77	0
S-N-0615-4	312	116	196	0
S-N-0615-47	273	150	123	0
S-N-0615-49	187	100	87	0
S-N-0615-56	181	112	69	0
S-N-0615-58	127	74	53	0
S-N-0615-59	146	95	51	0
S-N-0615-60	141	89	52	0
S-N-0615-61	241	132	109	0
S-N-0615-62	182	108	74	0
S-N-0615-63	195	92	103	0
S-N-0615-65	255	124	131	0
S-N-0615-67	230	100	130	0
S-N-0615-70	227	114	113	0
S-N-0615-72	173	99	74	0
S-N-0615-78	199	122	77	0
S-N-0615-8	247	123	124	0
S-N-0714-56-10	356	157	199	0
S-N-0714-56-11	318	166	152	0
S-N-0714-56-12	251	130	121	0
S-N-0714-56-14	349	161	188	0
S-N-0714-56-15	339	167	172	0
S-N-0714-56-16	486	162	324	0
S-N-0714-56-17	416	173	243	0
S-N-0714-56-3	450	180	270	0
S-N-0714-56-5	295	145	150	0
S-N-0714-56-6	392	181	211	0
S-N-0714-56-7	262	153	109	0
S-N-0714-56-8	231	113	118	0
S-N-0714-56-9	406	171	235	0
S-N-0714-62-1	675	188	487	0
S-N-0714-62-2	540	189	351	0
S-N-0714-62-3	528	179	349	0
S-N-0714-62-4	532	172	360	0
S-N-0714-62-5	497	177	320	0
S-N-0714-62-6	505	190	315	0
S-N-0714-62-7	390	168	222	0
S-N-0714-62-8	466	174	292	0
S-N-0714-62-9	417	167	250	0
S-N-0714-69-1	423	179	244	0
S-N-0714-69-10	339	150	189	0
S-N-0714-69-11	259	124	135	0
S-N-0714-69-2	400	177	223	0
S-N-0714-69-3	588	190	398	0
S-N-0714-69-5	379	154	225	0
S-N-0714-69-7	353	182	171	0
S-N-0714-69-8	307	160	147	0
S-N-0715-1	197	121	76	0
S-N-0715-10	326	165	161	0
S-N-0715-11	247	133	114	0
S-N-0715-12	291	120	171	0
S-N-0715-13	274	134	140	0
S-N-0715-14	222	122	100	0
S-N-0715-15	228	122	106	0
S-N-0715-16	240	122	118	0
S-N-0715-17	308	159	149	0
S-N-0715-18	294	123	171	0
S-N-0715-19	223	133	90	0
S-N-0715-2	262	134	128	0
S-N-0715-20	196	93	103	0
S-N-0715-21	143	93	50	0
S-N-0715-3	224	116	108	0
S-N-0715-4	310	131	179	0
S-N-0715-5	311	133	178	0
S-N-0715-6	306	153	153	0
S-N-0715-7	289	152	137	0
S-N-0715-8	148	87	61	0
S-N-0715-9	203	92	111	0
S-N-0716-1	455	154	301	0
S-N-0716-14	164	99	65	0
S-N-0716-15	220	114	106	0
S-N-0716-16	205	96	109	0
S-N-0716-18	208	117	91	0
S-N-0716-19	221	120	101	0
S-N-0716-21	168	103	65	0
S-N-0716-24	292	126	166	0
S-N-0716-28	234	136	98	0
S-N-0716-31	178	114	64	0
S-N-0716-33	253	120	133	0
S-N-0716-35	238	134	104	0
S-N-0716-36	264	139	125	0
S-N-0716-37	148	97	51	0
S-N-0716-39	372	170	202	0
S-N-0716-41	263	122	141	0
S-N-0716-42	210	108	102	0
S-N-0716-45	204	119	85	0
S-N-0716-50	239	125	114	0
S-N-0716-54	232	120	112	0
S-N-0716-58	179	118	61	0
S-N-0716-64	347	156	191	0
S-N-0716-65	221	112	109	0
S-N-0716-66	181	108	73	0
S-N-0716-67	231	136	95	0
S-N-0716-68	325	155	170	0
S-N-0716-71	242	130	112	0
S-N-0716-74	236	114	122	0
S-N-0716-78	325	150	175	0
S-N-0716-8	179	116	63	0
S-N-0814-1	396	158	238	0
S-N-0814-2	275	145	130	0
S-N-0814-3	336	150	186	0
S-N-0814-4	700	209	491	0
S-N-0814-5	321	159	162	0
S-N-0814-6	183	92	91	0
S-N-0814-7	402	172	230	0
S-N-0814-8	361	163	198	0
S-N-0814-9	387	138	249	0
S-N-0815-1	232	123	109	0
S-N-0815-2	218	123	95	0
S-N-0815-3	239	130	109	0
S-N-0815-4	171	102	69	0
S-N-0815-5	234	123	111	0
S-N-0815-6	204	113	91	0
S-N-0816-1	252	130	122	0
S-N-0816-10	254	132	122	0
S-N-0816-11	286	141	145	0
S-N-0816-2	235	130	105	0
S-N-0816-3	169	94	75	0
S-N-0816-4	160	110	50	0
S-N-0816-5	188	126	62	0
S-N-0816-6	459	193	266	0
S-N-0816-7	386	122	264	0
S-N-0816-8	328	130	198	0
S-N-0816-9	237	111	126	0
S-N-0914-1	215	122	93	0
S-N-0914-2	163	103	60	0
S-N-0914-3	535	189	346	0
S-N-0914-4	430	162	268	0
S-N-0914-5	448	175	273	0
S-N-0915-1	312	155	157	0
S-N-0915-2	349	152	197	0
S-N-0915-3	376	159	217	0
S-N-0915-4	270	143	127	0
S-N-0915-5	296	141	155	0
S-N-0915-6	351	159	192	0
S-N-0916-1	302	139	163	0
S-N-0916-2	202	129	73	0
S-N-0916-3	249	142	107	0
S-N-0916-4	238	124	114	0
S-N-0916-5	219	114	105	0
S-N-1014-1	242	143	99	0
S-N-1014-10	243	126	117	0
S-N-1014-11	222	128	94	0
S-N-1014-12	409	180	229	0
S-N-1014-13	440	174	266	0
S-N-1014-2	369	162	207	0
S-N-1014-3	196	116	80	0
S-N-1014-4	228	127	101	0
S-N-1014-5	326	158	168	0
S-N-1014-6	222	132	90	0
S-N-1014-7	311	163	148	0
S-N-1014-8	341	138	203	0
S-N-1014-9	196	122	74	0
S-N-1015-1	238	132	106	0
S-N-1015-10	242	124	118	0
S-N-1015-11	231	106	125	0
S-N-1015-12	271	146	125	0
S-N-1015-13	297	157	140	0
S-N-1015-14	301	153	148	0
S-N-1015-15	250	142	108	0
S-N-1015-16	365	140	225	0
S-N-1015-17	263	150	113	0
S-N-1015-2	315	136	179	0
S-N-1015-3	325	167	158	0
S-N-1015-4	353	179	174	0
S-N-1015-5	423	173	250	0
S-N-1015-6	235	118	117	0
S-N-1015-7	209	114	95	0
S-N-1015-8	246	131	115	0
S-N-1015-9	248	144	104	0
S-N-1016-2	282	128	154	0
S-N-1016-3	292	145	147	0
S-N-1016-5	228	130	98	0
S-N-1016-6	181	102	79	0
S-N-1016-7	447	166	281	0
S-N-1016-8	286	142	144	0
S-N-1115-1	281	140	141	0
S-N-1115-2	246	133	113	0
AC_1	86	58	28	0
AC_10	31	24	7	0
AC_11	45	33	12	0
AC_12	45	36	9	0
AC_13	46	33	13	0
AC_14	28	22	6	0
AC_15	33	27	6	0
AC_16	13	11	2	0
AC_17	16	11	5	0
AC_18	18	13	5	0
AC_19	34	22	12	0
AC_2	62	22	40	0
AC_20	28	19	9	0
AC_21	20	13	7	0
AC_3	49	37	12	0
AC_4	57	32	25	0
AC_5	78	34	44	0
AC_6	71	38	33	0
AC_7	34	24	10	0
AC_8	27	25	2	0
AC_9	34	28	6	0
EC_1	252	130	122	0
EC_10	253	129	124	0
EC_11	319	146	173	0
EC_12	447	175	272	0
EC_2	278	135	143	0
EC_3	314	148	166	0
EC_4	255	140	115	0
EC_5	164	92	72	0
EC_6	265	130	135	0
EC_7	304	145	159	0
EC_8	247	132	115	0
EC_9	268	125	143	0
HC_1	301	158	143	0
HC_10	248	120	128	0
HC_11	314	146	168	0
HC_12	360	160	200	0
HC_2	252	113	139	0
HC_3	326	154	172	0
HC_4	165	99	66	0
HC_5	203	95	108	0
HC_6	202	119	83	0
HC_7	271	141	130	0
HC_8	251	134	117	0
HC_9	183	88	95	0
MOCK_1	379	73	306	0
MOCK_2	354	53	301	0
MOCK_3	340	53	287	0
